# Supplementary material for: Metagenomic comparison of gut communities between wild and captive Himalayan griffons
Source: Front Vet Sci. 2024 May 9;11:1403932. doi: 10.3389/fvets.2024.1403932 (PMC11112026; doi:10.3389/fvets.2024.1403932)
Supplement: Supplementary file 2 [file Table_2.XLSX]

## Sheet: Table S5
Table S5. The number of reads assigned to different genus in each sample.
Genus	W1	W2	W3	W4	W5	W6	W7	W8	Z1	Z2	Z3	Z4	Z5	Z6	Z7	Z8	Z9	Z10	Z11
Sphingomonas	496169	0	0	0	262	0	0	218	515	1048	1895	1815	2172	0	1106	1088	139	0	246
Novosphingobium	127445	0	0	0	0	0	0	0	272	435	712	446	533	0	652	311	0	0	0
Sphingobium	130555	1908	1884	1597	259	0	0	189	984	1129	1676	815	883	0	812	0	0	0	0
Sphingomicrobium	18687	0	0	0	0	0	0	0	1420	1816	3721	5049	1888	0	1803	796	65	271	208
Allosphingosinicella	18150	0	0	0	0	0	0	0	136	133	344	1360	219	0	991	147	0	0	82
Sphingopyxis	29357	0	0	0	0	0	0	0	859	734	518	399	282	0	309	769	0	0	0
Croceibacterium	16880	0	0	0	0	0	0	0	0	122	256	122	0	0	209	0	0	0	0
Rhizorhabdus	32767	0	0	0	0	0	0	0	0	0	0	0	0	0	0	0	0	0	0
Sphingomonas_I	5059	0	0	0	0	0	0	0	0	0	0	0	0	0	0	0	0	0	0
Erythrobacter	11373	99	147	100	94	0	154	58	158	326	821	2442	140	0	339	0	0	0	0
Qipengyuania	9795	0	0	0	0	0	0	0	316	161	404	456	416	0	627	0	0	0	0
Alteraurantiacibacter	7327	0	0	0	0	0	0	0	0	0	0	154	0	0	0	0	0	0	0
Sphingomonas_G	4450	0	0	0	0	0	0	0	0	0	0	0	0	0	0	0	0	0	0
Sphingorhabdus_B	2217	0	0	0	0	0	0	0	0	152	0	0	0	0	0	0	0	0	0
Sphingomonas_B	7224	0	0	0	0	0	0	0	0	0	0	355	0	0	0	0	0	0	0
Sphingomonas_N	1903	0	0	0	0	0	0	0	0	0	0	0	0	0	0	0	0	0	0
Tsuneonella	1757	0	0	0	59	0	0	79	585	983	1676	10204	626	0	1806	0	0	0	0
Blastomonas	5869	0	0	0	0	0	0	0	0	0	0	0	0	0	0	0	0	0	0
Croceicoccus	4209	0	0	0	0	0	0	0	0	0	0	0	0	0	0	0	0	0	0
Glacieibacterium	1103	0	0	0	0	0	0	0	0	0	0	0	0	0	0	0	0	0	0
Sphingomonas_E	8050	0	0	0	0	0	0	0	0	0	0	0	0	0	0	0	0	0	0
Polymorphobacter	876	0	0	0	0	0	0	0	0	0	0	0	0	0	0	0	0	0	0
Caenibius	2286	0	0	0	0	0	0	0	0	0	0	0	0	0	0	0	0	0	0
Parasphingopyxis	1047	0	0	0	0	0	0	0	0	0	0	0	0	0	0	0	0	0	0
Alteriqipengyuania	2421	0	0	0	0	0	0	0	0	0	0	0	0	0	0	0	0	0	0
Sphingobium_A	726	0	0	0	0	0	0	0	0	0	0	0	0	0	0	0	0	0	0
Chakrabartia	2394	0	0	0	0	0	0	0	0	0	0	0	0	0	0	0	0	0	0
Pelagerythrobacter	1911	0	0	0	0	0	0	0	0	0	0	0	0	0	0	0	0	0	0
Parasphingorhabdus	838	0	0	0	0	0	0	0	0	0	0	0	0	0	0	0	0	0	0
Sphingosinicella	663	0	0	0	0	0	0	0	0	0	0	0	0	0	0	0	0	0	0
CAHJWT01	408	0	0	0	0	0	0	0	0	0	0	0	0	0	0	0	0	0	0
Sphingomonas_D	4692	0	0	0	0	0	0	0	0	0	0	0	0	0	0	0	0	0	0
Altericroceibacterium_A	401	0	0	0	0	0	0	0	0	0	0	0	0	0	0	0	0	0	0
Sandarakinorhabdus	374	0	0	0	0	0	0	0	0	0	0	0	0	0	0	0	0	0	0
Sphingomonas_M	427	0	0	0	0	0	0	0	0	0	0	0	0	0	0	0	0	0	0
Sandaracinobacter	1344	0	0	0	0	0	0	0	0	0	0	0	0	0	0	0	0	0	0
UBA1936	294	0	0	0	0	0	0	0	0	0	0	0	0	0	0	0	0	0	0
Sphingomonas_L	1814	0	0	0	0	0	0	0	0	0	0	0	0	0	0	0	0	0	0
Sphingomonas_H	283	0	0	0	0	0	0	0	0	0	0	0	0	0	0	0	0	0	0
XMGL2	277	0	0	0	0	0	0	0	0	0	0	0	0	0	0	0	0	0	0
Alteriqipengyuania_A	390	0	0	0	0	0	0	0	0	0	0	0	0	0	0	0	0	0	0
Sphingorhabdus_C	225	0	0	0	0	0	0	0	0	0	0	0	0	0	0	0	0	0	0
Novosphingopyxis	662	0	0	0	0	0	0	0	0	0	0	0	0	0	0	0	0	0	0
Pseudopontixanthobacter	728	0	0	0	0	0	0	0	0	0	0	0	0	0	0	0	0	0	0
Pontixanthobacter	171	0	0	0	0	0	0	0	0	0	0	0	0	0	0	0	0	0	0
Rhizorhapis	137	0	0	0	0	0	0	0	0	0	0	0	0	0	0	0	0	0	0
Altericroceibacterium	413	0	0	0	0	0	0	0	0	0	0	0	0	0	0	0	0	0	0
Sphingomonas_K	960	0	0	0	0	0	0	0	0	0	0	0	0	0	0	0	0	0	0
Pacificimonas	315	0	0	0	0	0	0	0	0	0	0	0	0	0	0	0	0	0	0
CADCVW01	105	0	0	0	0	0	0	0	0	0	0	0	0	0	0	0	0	0	0
SCN-67-18	941	0	0	0	0	0	0	0	0	0	0	0	0	0	0	0	0	0	0
QFOP01	442	0	0	0	0	0	0	0	0	0	0	0	0	0	0	0	0	0	0
JACXVD01	162	0	0	0	0	0	0	0	0	0	0	0	0	0	0	0	0	0	0
UBA6174	78	0	0	0	0	0	0	0	0	0	0	0	0	0	0	0	0	0	0
CFH-75059	0	0	0	0	0	0	0	0	0	0	0	0	0	0	0	0	0	0	0
Tardibacter	1660	0	0	0	0	0	0	0	0	0	0	0	0	0	0	0	0	0	0
Polymorphobacter_A	82	0	0	0	0	0	0	0	0	0	0	0	0	0	0	0	0	0	0
Altererythrobacter_D	553	0	0	0	0	0	0	0	0	0	0	0	0	0	0	0	0	0	0
Pseudopontixanthobacter_A	65	0	0	0	0	0	0	0	0	0	0	0	0	0	0	0	0	0	0
Parerythrobacter	202	0	0	0	0	0	0	0	0	0	0	0	0	0	0	0	0	0	0
Hankyongella	465	0	0	0	0	0	0	0	0	0	0	0	0	0	0	0	0	0	0
Paraurantiacibacter	70	0	0	0	0	0	0	0	0	0	0	0	0	0	0	0	0	0	0
Brevundimonas	258912	0	0	0	0	0	0	0	505	1520	1451	3768	329	0	1186	973	0	0	0
Phenylobacterium	55920	0	0	0	0	0	0	0	117	55	669	271	159	0	156	98	0	0	0
Caulobacter	48302	0	0	0	0	0	0	0	0	0	132	82	181	0	74	0	0	0	0
NCED01	72208	0	0	0	0	0	0	0	0	0	0	0	0	0	0	0	0	0	0
UBA5005	9496	0	0	0	0	0	0	0	0	0	0	0	0	0	0	0	0	0	0
Palsa-881	1946	0	0	0	0	0	0	0	0	0	0	0	0	0	0	0	0	0	0
BOG-938	1468	0	0	0	0	0	0	0	0	0	0	0	0	0	0	0	0	0	0
Asticcacaulis	809	0	0	0	0	0	0	0	0	0	0	0	0	0	0	0	0	0	0
CAIMFV01	3234	0	0	0	0	0	0	0	0	0	0	0	0	0	0	0	0	0	0
BOG-935	755	0	0	0	0	0	0	0	0	0	0	0	0	0	0	0	0	0	0
17J80-11	780	0	0	0	0	0	0	0	0	0	0	0	0	0	0	0	0	0	0
CAIOYC01	659	0	0	0	0	0	0	0	0	0	0	0	0	0	0	0	0	0	0
CAISGS01	1530	0	0	0	0	0	0	0	0	0	0	0	0	0	0	0	0	0	0
CAHJWH01	446	0	0	0	0	0	0	0	0	0	0	0	0	0	0	0	0	0	0
PMMR1	185	0	0	0	0	0	0	0	0	0	0	0	0	0	0	0	0	0	0
UBA7672	13837	0	0	0	0	0	0	0	0	0	0	0	0	0	0	0	0	0	0
Hyphomonas	997	0	0	0	0	0	0	0	0	0	0	0	0	0	0	0	0	0	0
Henriciella	412	0	0	0	0	0	0	0	0	0	0	0	0	0	0	0	0	0	0
IH12	82	0	0	0	0	0	0	0	0	0	0	0	0	0	0	0	0	0	0
Terricaulis	2804	0	0	0	0	0	0	0	0	0	0	0	0	0	0	0	0	0	0
CADEEL01	288	0	0	0	0	0	0	0	0	0	0	0	0	0	0	0	0	0	0
VFBF01	80	0	0	0	0	0	0	0	0	0	0	0	0	0	0	0	0	0	0
Maricaulis	145	0	0	0	0	0	0	0	0	0	0	0	0	0	0	0	0	0	0
Oceanicaulis	87	0	0	0	0	0	0	0	0	0	0	0	0	0	0	0	0	0	0
Bradyrhizobium	53427	0	403	0	550	0	0	235	643	604	1252	1535	1559	0	531	1529	206	0	142
Pseudolabrys	6076	0	0	0	0	0	0	0	0	0	64	0	103	0	0	106	0	0	0
Tardiphaga	5969	0	0	0	0	0	0	0	0	0	218	0	0	0	0	0	0	0	0
PALSA-894	7896	0	0	0	0	0	0	0	0	0	0	0	0	0	0	0	0	0	0
Z2-YC6860	3327	0	0	0	0	0	0	0	0	0	0	0	0	0	0	0	0	0	0
P52-10	2296	0	0	0	0	0	0	0	0	0	0	0	103	0	0	0	0	0	0
VAZQ01	1938	0	0	0	0	0	0	0	0	0	0	0	0	0	0	0	0	0	0
Rhodopseudomonas	1597	0	0	0	0	0	0	0	0	0	0	0	0	0	0	0	0	0	0
Afipia	4118	0	0	0	0	0	0	0	0	0	0	0	0	0	0	0	0	0	0
Pseudorhodoplanes	1431	0	0	0	0	0	0	0	0	0	0	0	0	0	0	631	0	0	0
Rhodoplanes	644	0	0	0	0	0	0	0	0	0	0	0	0	0	0	0	0	0	0
Variibacter	329	0	0	0	0	0	0	0	0	0	0	0	0	0	0	0	0	0	0
Nitrobacter	1147	0	0	0	0	0	0	0	1596	361	1330	1920	600	0	540	842	0	0	0
Xanthobacter	508	0	0	0	0	0	0	0	0	0	0	0	0	0	0	0	0	0	0
AP-16	209	0	0	0	0	0	0	0	0	0	0	0	0	0	0	0	0	0	0
Ancylobacter	519	0	0	0	0	0	0	0	0	0	0	0	0	0	0	0	0	0	0
WHTM01	202	0	0	0	0	0	0	0	0	0	0	0	0	0	0	0	0	0	0
Aquabacter	514	0	0	0	0	0	0	0	0	0	0	0	0	0	0	0	0	0	0
2023-02-22	1222	0	0	0	0	0	0	0	0	0	0	0	0	0	0	0	0	0	0
Starkeya	485	0	0	0	0	0	0	0	0	0	0	0	0	0	0	0	0	0	0
62-47	157	0	0	0	0	0	0	0	0	0	0	0	0	0	0	0	0	0	0
Azorhizobium	181	0	0	0	0	0	0	0	0	0	0	0	0	0	0	0	0	0	0
Ga0077548	73	0	0	0	0	0	0	0	0	0	0	0	0	0	0	0	0	0	0
Ancylobacter_B	163	0	0	0	0	0	0	0	0	0	0	0	0	0	0	0	0	0	0
Angulomicrobium	199	0	0	0	0	0	0	0	0	0	0	0	0	0	0	0	0	0	0
JAFAXD01	50	0	0	0	0	0	0	0	0	0	0	0	0	0	0	0	0	0	0
BOG-931	152	0	0	0	0	0	0	0	0	0	0	0	0	0	0	0	0	0	0
Devosia	65411	0	0	0	173	0	0	71	2098	1270	3768	477	969	0	1137	3950	252	217	1094
Devosia_A	6182	0	0	0	0	0	0	0	313	134	442	87	335	0	129	223	0	0	0
Pelagibacterium	664	0	0	0	0	0	0	0	0	0	0	0	0	0	0	0	0	0	0
Paradevosia	297	0	0	0	0	0	0	0	0	0	0	0	0	0	0	0	0	0	0
Youhaiella	142	0	0	0	0	0	0	0	0	0	0	0	0	0	0	0	0	0	0
Arsenicitalea	121	0	0	0	0	0	0	0	0	0	0	0	0	0	0	0	0	0	0
Mesorhizobium	16245	0	0	0	2232	0	0	2535	940	503	661	549	869	0	684	1640	0	0	263
Rhizobium	8040	0	0	0	194	0	0	180	769	407	860	145	698	0	143	544	0	0	0
Aureimonas_A	3696	0	0	0	99	0	0	371	0	0	6969	0	3246	0	0	277	0	0	0
Pararhizobium	2751	0	0	0	0	0	0	0	1542	807	659	429	703	0	628	931	147	0	0
Neorhizobium	3063	0	0	0	0	0	0	0	302	1732	738	407	638	0	0	655	0	0	0
Agrobacterium	4276	0	0	0	0	0	0	0	477	1141	1261	639	654	0	451	871	147	0	0
Mesorhizobium_A	4534	0	0	0	0	0	0	0	0	0	0	0	0	0	0	0	0	0	0
Allorhizobium	1228	0	0	0	0	0	0	0	272	551	1467	323	498	0	0	163	0	0	0
Aureimonas	792	0	0	0	0	0	0	0	0	0	0	0	0	0	0	58	0	0	0
Aminobacter	1312	0	0	0	0	0	0	0	0	0	0	72	0	0	0	900	0	0	0
Pseudaminobacter	725	0	0	0	0	0	0	0	111	137	140	232	213	0	0	904	0	0	0
Sinorhizobium	1598	0	0	0	0	0	0	0	67	0	118	542	50	0	0	0	0	0	0
Corticibacterium	479	0	0	0	0	0	0	0	0	0	99	0	71	0	0	89	155	0	0
RCIZ01	875	0	0	0	0	0	0	0	0	0	0	0	0	0	0	217	0	0	0
Aquamicrobium_A	1115	0	0	0	0	0	0	0	136	0	0	0	0	0	0	0	0	0	307
Mesorhizobium_E	639	0	0	0	0	0	0	0	0	0	0	0	0	0	0	0	0	0	0
Ensifer	560	0	0	0	0	0	0	0	72	0	0	0	0	0	0	0	0	0	0
Mesorhizobium_F	459	0	0	0	0	0	0	0	0	0	0	0	0	0	0	0	0	0	0
DUSC01	828	0	0	0	0	0	0	0	0	0	0	0	0	0	0	0	0	0	0
Shinella	747	0	0	0	0	0	0	0	777	345	177	137	85	0	0	177	0	0	0
Pseudorhizobium	410	0	0	0	0	0	0	0	0	0	720	0	0	0	0	174	0	0	0
Mesorhizobium_D	362	0	0	0	0	0	0	0	0	0	0	0	0	0	0	0	0	0	0
Hoeflea	702	0	0	0	0	0	0	0	0	0	0	0	299	0	0	0	0	0	0
Aurantimonas	412	0	0	0	0	0	0	0	0	0	0	0	0	0	0	0	0	0	0
RCIO01	542	0	0	0	0	0	0	0	0	0	0	0	0	0	0	0	0	0	0
OAS926	216	0	0	0	0	0	0	0	0	0	0	0	0	0	0	0	0	0	0
Aliihoeflea	433	0	0	0	0	0	0	0	0	0	0	0	0	0	0	0	0	0	0
Nitratireductor	208	0	0	0	0	0	0	0	0	0	0	0	61	0	0	0	0	0	0
Jiella	232	0	0	0	0	0	0	0	0	0	0	0	0	0	0	0	0	0	0
Martelella	252	0	0	0	0	0	0	0	0	0	0	0	0	0	0	0	0	0	0
Chelativorans	406	0	0	0	0	0	0	0	0	0	0	0	0	0	0	0	0	0	0
Mycoplana	548	0	0	0	0	0	0	0	0	0	0	0	0	0	0	0	0	0	0
Nitratireductor_D	133	0	0	0	0	0	0	0	0	0	0	0	0	0	0	0	0	0	0
FKL33	119	0	0	0	0	0	0	0	0	0	0	0	0	0	0	0	0	0	0
Rhizobium_A	162	0	0	0	0	0	0	0	0	0	0	0	0	0	0	0	0	0	0
Oricola	204	0	0	0	0	0	0	0	0	0	0	0	0	0	0	0	0	0	0
JAFKJW01	224	0	0	0	0	0	0	0	0	0	0	0	0	0	0	0	0	0	0
Microvirga	14485	0	0	0	164	0	0	69	775	768	2659	3378	2759	0	1073	5226	254	326	448
Methylobacterium	12971	0	0	0	210	0	0	93	209	437	658	264	349	0	54	969	0	0	0
Bosea	15042	0	0	0	333	0	0	0	925	898	948	413	1172	0	117	1089	63	0	0
Enterovirga	8327	0	0	0	0	0	0	0	0	0	243	0	0	0	0	0	0	0	0
28-YEA-48	791	0	0	0	0	0	0	0	0	0	0	0	0	0	0	0	0	0	0
Methylosinus	1083	157	209	162	0	310	787	313	902	2343	1137	0	1204	114	104	819	0	0	0
Methylocystis	365	0	0	0	0	0	0	0	0	0	0	0	0	0	0	0	0	0	0
Roseiarcus	291	0	0	0	0	0	0	0	0	0	0	0	0	0	0	0	0	0	0
GAS188	132	0	0	0	0	0	0	0	0	0	0	0	0	0	0	0	0	0	0
Methylocella	199	0	0	0	0	0	0	0	0	0	0	0	0	0	0	0	0	0	0
Salinarimonas	154	0	0	0	0	0	0	0	0	0	0	0	0	0	0	0	0	0	0
Rhodoblastus	67	0	0	0	0	0	0	0	0	0	0	0	0	0	0	0	0	0	0
Chelatococcus	448	0	0	0	0	0	0	0	0	0	0	0	0	0	0	0	0	0	0
Camelimonas	401	0	0	0	0	0	0	0	0	0	0	0	0	0	0	0	0	0	0
Chelatococcus_A	128	0	0	0	0	0	0	0	0	0	0	0	0	0	0	0	0	0	0
Lichenihabitans	86	0	0	0	0	0	0	0	0	0	0	0	0	0	0	0	0	0	0
Rhabdaerophilum	135	0	0	0	0	0	0	0	0	0	0	0	0	0	0	0	0	0	0
Alsobacter	99	0	0	0	0	0	0	0	0	0	0	0	0	0	0	0	0	0	0
BN140002	98	0	0	0	0	0	0	0	0	0	0	0	0	0	0	0	0	0	0
RH-AL1	37	0	0	0	0	0	0	0	0	0	0	0	0	0	0	0	0	0	0
Hansschlegelia	8064	0	0	0	0	0	0	0	0	0	0	0	0	0	0	0	0	0	0
Ga0077545	722	0	0	0	0	0	0	0	0	0	0	0	0	0	0	0	0	0	0
Methylopila	433	0	0	0	0	0	0	0	0	0	0	0	0	0	0	0	0	0	0
Agaricicola	107	0	0	0	0	0	0	0	0	0	0	0	0	0	0	0	0	0	0
Hyphomicrobium	2405	0	0	0	0	0	0	0	84	235	86	0	84	0	0	0	0	0	0
AWTP1-13	1527	0	0	0	0	0	0	0	0	0	0	0	0	0	0	0	0	0	0
Hyphomicrobium_A	355	0	0	0	0	0	0	0	0	0	0	0	0	0	0	132	0	0	0
CADEFX01	553	0	0	0	0	0	0	0	0	0	0	0	0	0	0	0	0	0	0
Ga0077555	228	0	0	0	0	0	0	0	0	0	64	0	140	0	0	78	0	0	0
Aestuariivirga	3350	0	0	0	0	0	0	0	0	248	0	162	0	0	0	0	0	0	0
Nordella	1510	0	0	0	0	0	0	0	0	0	0	0	0	0	0	0	0	0	0
JAEUMG01	59	0	0	0	0	0	0	0	0	0	0	0	0	0	0	0	0	0	0
Methyloceanibacter	1176	0	0	0	0	0	0	0	0	0	0	0	0	0	0	0	0	0	0
Roseibium	284	0	0	0	0	0	0	0	0	0	0	0	0	0	0	0	0	0	0
Stappia	319	0	0	0	0	0	0	0	0	0	0	0	0	0	0	0	0	0	0
Kaistia	632	0	0	0	0	0	0	0	0	0	0	0	0	0	0	500	0	0	0
Bauldia	327	0	0	0	0	0	0	0	0	0	0	0	0	0	0	0	0	0	0
Pleomorphomonas	226	0	0	0	0	0	0	0	0	0	0	0	0	0	0	0	0	0	0
Mongoliimonas	125	0	0	0	0	0	0	0	0	0	0	0	0	0	0	0	0	0	0
Phreatobacter	750	0	0	0	0	0	0	0	0	0	0	0	0	0	0	0	0	0	0
Propylenella	225	0	0	0	0	0	0	0	0	0	0	0	0	0	0	0	0	0	0
Afifella	135	0	0	0	0	0	0	0	0	0	0	0	0	0	0	0	0	0	0
R-RK-3	206	0	0	0	0	0	0	0	0	0	0	0	0	0	0	0	0	0	0
Prosthecomicrobium_A	111	0	0	0	0	0	0	0	0	0	0	0	0	0	0	0	0	0	0
Pinisolibacter	100	0	0	0	0	0	0	0	0	0	0	0	0	0	0	0	0	0	0
Acuticoccus	70	0	0	0	0	0	0	0	0	0	0	0	0	0	0	0	0	0	0
Labrys	67	0	0	0	0	0	0	0	0	0	0	0	0	0	0	0	0	0	0
Roseomonas	16261	0	0	0	0	0	0	0	0	109	343	117	128	0	101	137	0	0	0
Siccirubricoccus	9967	0	0	0	0	0	0	0	0	0	0	0	0	0	0	0	0	0	0
Paracraurococcus	3300	0	0	0	0	0	0	0	0	0	0	0	89	0	0	141	0	0	0
Belnapia	2437	0	0	0	0	0	0	0	0	0	0	169	63	0	79	157	0	0	0
Roseomonas_A	1986	0	0	0	0	0	0	0	0	143	0	0	0	0	0	115	0	0	0
Roseococcus	1728	0	0	0	0	0	0	0	0	96	0	0	0	0	0	0	0	0	0
Roseomonas_B	952	0	0	0	0	0	0	0	0	187	0	0	0	0	0	0	0	0	0
Roseomonas_C	741	0	0	0	0	0	0	0	0	0	0	0	0	0	0	0	0	0	0
G192	373	0	0	0	0	0	0	0	0	0	0	0	0	0	262	0	0	0	0
CADCTG01	504	0	0	0	0	0	0	0	0	0	0	0	0	0	0	229	0	0	0
CAIMOR01	205	0	0	0	0	0	0	0	0	0	0	0	0	0	0	0	0	0	0
Rhodovarius	170	0	0	0	0	0	0	0	0	0	0	0	0	0	0	0	0	0	0
Rhodopila	157	0	0	0	0	0	0	0	0	0	0	0	0	0	0	0	0	0	0
Gluconacetobacter	280	0	0	0	0	0	0	0	0	0	0	0	0	0	0	0	0	0	0
Acetobacter	556	0	0	0	0	0	0	0	0	0	0	0	120	0	0	0	0	0	0
CAITYE01	98	0	0	0	0	0	0	0	0	0	0	0	0	0	0	0	0	0	0
CAIYPH01	160	0	0	0	0	0	0	0	0	0	0	0	0	0	0	0	0	0	0
Komagataeibacter	1188	0	0	0	0	0	0	0	0	0	0	0	0	0	0	0	0	0	0
Humitalea	73	0	0	0	0	0	0	0	0	0	0	0	0	0	0	0	0	0	0
Acidocella	121	0	0	0	0	0	0	0	0	0	0	0	0	0	0	0	0	0	0
Crenalkalicoccus	205	0	0	0	0	0	0	0	0	0	0	0	0	0	0	0	0	0	0
Elioraea	110	0	0	0	0	0	0	0	0	0	0	0	0	0	0	0	0	0	0
CAIXEA01	95	0	0	0	0	0	0	0	0	0	0	0	0	0	0	0	0	0	0
BOG-930	69	0	0	0	0	0	0	0	0	0	0	0	0	0	0	0	0	0	0
Reyranella	14051	0	0	0	0	0	0	0	131	62	135	145	192	0	57	715	0	0	0
SYSU-D60007	298	0	0	0	0	0	0	0	0	0	0	0	0	0	0	0	0	0	0
JAFAZJ01	261	0	0	0	0	0	0	0	0	0	0	0	0	0	0	0	0	0	0
Paracoccus	2254	0	0	0	0	0	0	0	42057	13476	38753	16358	50433	0	11428	17167	1671	1723	2761
Frigidibacter	3240	0	0	0	0	0	0	0	169	0	0	0	0	0	0	0	0	0	0
Amaricoccus	598	0	0	0	0	0	0	0	464	96	170	0	345	0	130	319	0	0	0
Tabrizicola	561	0	0	0	0	0	0	0	1480	2751	1675	255	1132	0	0	0	0	0	0
Rubellimicrobium	296	0	0	0	0	0	0	0	420	272	676	605	873	0	881	284	81	230	503
Roseovarius	728	0	0	0	0	0	0	0	922	429	467	128	1101	0	0	0	0	0	0
Ruegeria	164	0	0	0	0	0	0	0	94	0	0	0	68	0	0	0	0	0	0
Pseudooceanicola	835	0	0	0	0	0	0	0	175	0	0	0	214	0	0	0	0	0	0
Salipiger	492	0	0	0	0	0	0	0	373	0	0	0	217	0	0	0	0	0	0
Pararhodobacter	164	0	0	0	0	0	0	0	102	0	0	0	81	0	0	0	0	0	0
Mangrovicoccus	161	0	0	0	0	0	0	0	0	0	0	0	0	0	0	0	0	0	0
Cereibacter	388	0	0	0	0	0	0	0	0	0	0	0	0	0	0	0	0	0	0
Muriiphilus	170	0	0	0	135	0	0	693	0	0	12728	0	4957	0	0	0	0	0	0
Sulfitobacter	354	0	0	0	0	0	0	0	1250	0	0	0	1239	0	0	0	0	0	0
Rhodobaculum	147	0	0	0	0	0	0	0	76	0	0	0	0	0	0	0	0	0	0
Rhodovulum	204	0	0	0	0	0	0	0	154	0	0	0	84	0	0	0	0	0	0
Roseinatronobacter	116	0	0	0	0	0	0	0	98	0	0	0	101	0	0	0	0	0	0
Jannaschia	94	0	0	0	0	0	0	0	196	0	0	0	0	0	0	0	0	0	0
Cereibacter_A	198	0	0	0	0	0	0	0	192	0	112	0	117	0	0	0	0	0	0
Roseivivax	173	0	0	0	0	0	0	0	0	0	0	0	0	0	0	0	0	0	0
Rhizomicrobium	5569	0	0	0	0	0	0	0	0	0	0	0	0	0	0	0	0	0	0
SZUA-430	443	0	0	0	0	0	0	0	0	0	0	0	0	0	0	0	0	0	0
CAIYRG01	116	0	0	0	0	0	0	0	0	0	0	0	0	0	0	0	0	0	0
UBA2784	134	0	0	0	0	0	0	0	0	0	0	0	0	0	0	0	0	0	0
SYSU-D60009	6510	0	0	0	0	0	0	0	0	0	0	81	0	0	0	0	0	0	0
Hypericibacter	379	0	0	0	0	0	0	0	0	0	0	0	0	0	0	0	0	0	0
Dongia	190	0	0	0	0	0	0	0	0	0	0	0	0	0	0	0	0	0	0
Skermanella	1607	0	0	0	0	0	0	0	206	36	120	267	692	0	1401	1183	10	44	0
Azospirillum	1879	0	0	0	0	0	0	0	41	0	0	0	54	0	0	0	0	0	0
Nitrospirillum	187	0	0	0	0	0	0	0	0	0	0	0	0	0	0	0	0	0	0
Niveispirillum	115	0	0	0	0	0	0	0	0	0	0	0	0	0	0	0	0	0	0
SHVO01	315	0	0	0	0	0	0	0	0	0	0	0	0	0	0	0	0	0	0
GCA-2737725	85	0	0	0	0	0	0	0	0	0	0	0	0	0	0	0	0	0	0
Phaeospirillum	265	0	0	0	0	0	0	0	0	0	0	0	0	0	0	0	0	0	0
Magnetospirillum	176	0	0	0	0	0	0	0	0	0	0	0	0	0	0	0	0	0	0
SSA4	77	0	0	0	0	0	0	0	0	0	0	0	0	0	0	0	0	0	0
Thalassospira	81	0	0	0	0	0	0	0	0	0	0	0	0	0	0	0	0	0	0
Phyllobacterium	1396	0	0	0	117	0	0	122	0	0	81	0	0	489	230	570	271	162	119
Ochrobactrum	1260	0	0	0	0	0	0	0	0	0	0	0	0	0	0	0	0	0	0
Paramesorhizobium	64	0	0	0	0	0	0	0	0	0	0	0	0	0	0	0	0	0	0
UBA2020	364	0	0	0	0	0	0	0	0	0	0	0	0	0	0	0	0	0	0
Micavibrio_A	227	0	0	0	0	0	0	0	0	0	0	0	0	0	0	0	0	0	0
Micavibrio	48	0	0	0	0	0	0	0	0	0	0	0	0	0	0	0	0	0	0
Rickettsia	270	0	0	0	0	0	0	0	0	0	0	0	0	0	0	0	0	0	0
Anaplasma	353	0	0	0	366	0	0	1430	0	0	7641	0	3281	0	0	0	0	0	0
Pelagibacter	487	2630	1627	1924	1442	1337	1395	1768	920	192	308	0	251	479	410	399	653	470	556
Geminicoccus	488	0	0	0	0	0	0	0	0	0	0	0	0	0	0	0	0	0	0
AP-15	225	0	0	0	0	0	0	0	0	0	0	0	0	0	0	0	0	0	0
Stella	105	0	0	0	0	0	0	0	0	0	0	0	0	0	0	0	0	0	0
Aliidongia	84	0	0	0	87	0	0	573	0	0	14369	0	5934	0	0	0	0	0	0
CAIOSQ01	139	0	0	0	0	0	0	0	0	0	0	0	0	0	0	0	0	0	0
Tagaea	79	0	0	0	0	0	0	0	0	0	0	0	0	0	0	0	0	0	0
Inquilinus	233	0	0	0	0	0	0	0	0	0	0	0	0	0	0	0	0	0	0
SBBV01	170	0	0	0	0	0	0	0	0	0	0	0	0	0	0	0	0	0	0
Parvibaculum	320	0	0	0	0	0	0	0	0	0	0	0	0	0	0	0	0	0	0
Enterousia	147	0	0	0	1244	0	0	328	0	0	0	0	0	0	0	0	0	0	0
SHVZ01	150	0	0	0	0	0	0	0	0	0	0	0	0	0	0	0	0	0	0
Ferrovibrio	81	0	0	0	0	0	0	0	0	0	0	0	0	0	0	0	0	0	0
RI-34	52	0	0	0	0	0	0	0	0	0	0	0	0	0	0	0	0	0	0
JAEULC01	60	0	0	0	0	0	0	0	0	0	0	0	0	0	0	0	0	0	0
Tistrella	121	0	0	0	0	0	0	0	0	0	0	0	0	0	0	0	0	0	0
Escherichia	1681161	1232126	650310	543338	3129041	465836	985702	3406857	60044	73428	2368713	4503051	1321617	246624	255445	264317	677371	136049	328099
Edwardsiella	14625	17347	229367	234735	0	93748	155594	23890	37097	26225	7213	233395	44	339	266	48	10095	61998	6571
Klebsiella	51652	5187	13833	8934	9897	18870	52091	9221	11882	13448	21776	10765	35068	666	612	2696	2437	4255	1222
Enterobacter	1146	500	1729	1277	397	2965	5587	2488	3607	7658	2102	4153	937	521	115	281	699	1336	536
Pantoea	138	95	200	138	73	198	311	341	201	3863	274	550	697	0	0	145	0	0	0
Serratia	174	0	349	344	0	196	285	119	681	566	304	283	0	0	0	40	93	23	0
Citrobacter	1510	540	4373	3375	355	8483	18599	1383	1362	3675	27069	3923	35973	0	2089	1303	8643	2980	18979
Cronobacter	121	86	190	152	109	0	147	163	0	0	164	231	0	0	0	0	0	0	0
Haemophilus	482	9041	134	134	123	130	451	580	0	0	14898	0	9843	0	0	0	0	0	0
Shewanella	16115	3089	1989	3645	236	813	1978	1835	8123	14217	5542	3356	69642	0	0	294	143	560	80
Pseudoalteromonas	175	1694	221	125	109	77	205	236	5913	5964	575	164	125	0	0	675	0	0	82
Vibrio	305	2053	4961	4128	491	3079	5629	1346	11466	6268	15102	2936	584	183	108	1308	1985	5118	1423
Photobacterium	45	548	157	136	161	84	314	192	215	0	1049	245	0	0	83	0	0	0	0
Aeromonas	155	141	974	676	3414	1532	3191	2630	2614	1206	8812	3406	298	48	101	93	1014	3291	682
Succinivibrio	41	220	75	70	48	0	43	83	143	0	73	0	0	0	0	0	0	0	0
Agarivorans	51	45	51	0	75	0	56	104	46	53	43	0	0	0	0	0	0	0	0
Ramlibacter	126339	0	0	0	0	0	0	0	146	154	403	1798	312	0	1272	0	222	282	461
Variovorax	23512	0	0	0	0	0	0	0	116	284	180	594	195	0	324	161	0	0	0
Massilia	13676	0	0	0	53	0	0	0	617	7445	470	5776	776	0	2595	130	754	228	6207
Schlegelella_A	59559	0	0	0	0	0	0	0	0	0	0	0	0	0	607	0	0	0	0
Acidovorax	6981	0	0	0	0	0	0	0	1257	1453	328	5833	444	0	1427	0	0	0	0
Polaromonas	5354	0	0	0	0	0	0	0	43	84	0	69	38	0	0	0	0	0	0
Hydrogenophaga	7653	0	0	0	0	0	0	0	163	495	42	298	96	0	0	0	0	0	0
Rubrivivax	5184	0	0	0	0	0	0	0	282	1399	48	277	99	0	0	0	0	0	0
Pseudoduganella	3076	0	0	0	0	0	0	0	135	918	53	2657	180	0	1341	0	321	0	5912
Pigmentiphaga	3197	0	0	0	0	0	0	0	0	0	175	0	0	0	0	0	0	0	0
Rhizobacter	2944	0	0	0	0	0	0	0	0	37	38	308	116	0	114	0	0	0	360
Rhodoferax	2148	0	0	0	0	0	0	22	243	340	65	228	104	0	0	0	0	0	0
Paraburkholderia	1611	0	0	0	0	0	0	44	197	128	68	93	116	0	0	0	0	0	0
Cupriavidus	1934	0	0	0	0	0	0	0	0	0	0	87	85	0	0	0	0	0	0
JACCZX01	1119	0	0	0	0	0	0	0	0	0	0	0	0	0	0	0	0	0	0
Duganella	1652	0	0	0	0	0	0	0	96	590	0	1018	85	0	116	0	0	0	243
Pelomonas	1540	0	0	0	0	0	0	0	0	0	0	112	43	0	0	0	0	0	0
Burkholderia	3003	0	435	494	176	77	290	87	163	131	86	580	208	0	0	0	0	0	0
Comamonas	2930	0	0	0	0	0	0	0	718	3482	65	554	117	0	107	218	0	0	0
Aquabacterium_A	1876	0	0	0	0	0	0	0	0	144	0	0	0	0	0	0	0	0	0
Lautropia	866	0	0	0	0	0	0	67	0	0	0	106	0	0	123	0	0	0	0
Caballeronia	969	0	0	0	56	0	0	88	0	0	0	0	0	0	0	0	0	0	0
Pseudorhodoferax	1230	0	0	0	0	0	0	0	0	113	46	289	48	0	275	0	0	0	0
Achromobacter	1720	0	0	0	0	0	0	0	0	0	0	179	110	0	0	513	0	0	0
Piscinibacter	2169	0	0	0	0	0	0	0	0	0	0	0	0	0	0	0	0	0	0
Aquabacterium	969	0	0	0	0	0	0	0	378	418	85	334	108	0	0	0	0	0	0
Ottowia	1904	0	0	0	0	0	0	0	0	0	0	0	0	0	0	0	0	0	0
Acidovorax_A	958	0	0	0	0	0	0	0	0	0	0	205	0	0	0	0	0	0	0
Janthinobacterium	525	0	0	0	0	0	0	0	0	177	0	159	41	0	0	0	0	0	99
Methylibium	1017	0	0	0	0	0	0	0	0	0	0	0	0	0	0	0	0	0	0
Albitalea	1015	0	0	0	0	0	0	0	0	0	0	0	0	0	0	0	0	0	0
Ideonella	999	0	0	0	0	0	0	0	0	0	0	0	0	0	0	0	0	0	0
Herbaspirillum	420	0	0	0	0	0	0	107	0	0	1730	0	918	0	0	0	0	0	0
LMDS01	821	0	0	0	0	0	0	0	0	0	0	0	0	0	0	0	0	0	0
Hylemonella	602	0	0	0	0	0	0	0	0	0	0	0	0	0	0	0	0	0	0
Xylophilus	743	0	0	0	0	0	0	0	0	0	0	0	0	0	0	0	0	0	0
Giesbergeria	1315	0	0	0	0	0	0	0	868	1288	76	109	57	0	774	0	0	0	0
ALPHA2B	3182	0	0	0	0	0	0	0	0	0	0	0	0	0	0	0	0	0	0
Noviherbaspirillum	360	0	0	0	0	0	0	0	0	0	41	175	0	0	52	0	0	0	87
Pseudacidovorax	501	0	0	0	0	0	0	0	0	0	0	0	0	0	0	0	0	0	0
Mitsuaria	398	0	0	0	0	0	0	0	0	0	0	0	0	0	0	0	0	0	0
JAGOCV01	1119	0	0	0	0	0	0	0	0	0	0	0	0	0	0	0	0	0	0
Limnohabitans_A	364	0	0	0	0	0	0	0	0	2451	0	0	0	0	0	0	0	0	0
SCN-69-89	351	0	0	0	0	0	0	0	0	0	0	0	0	0	0	0	0	0	0
CAIKUF01	500	0	0	0	0	0	0	0	0	0	0	0	0	0	0	0	0	0	0
Pandoraea	241	0	0	0	0	0	0	0	0	0	0	0	0	0	0	0	0	0	0
JAEUPI01	386	0	0	0	0	0	0	0	0	0	0	0	0	0	0	0	0	0	0
JAABQG01	2001	0	0	0	0	0	0	0	0	650	0	0	0	0	0	0	0	0	0
Ralstonia	460	0	0	0	440	190	0	135	0	0	11169	0	7546	0	0	0	0	0	0
Bordetella_C	223	0	0	0	0	0	0	0	0	0	0	0	0	0	0	0	0	0	0
Azohydromonas	250	0	0	0	0	0	0	0	0	0	0	0	0	0	0	0	0	0	0
Solimicrobium	150	0	0	0	0	0	0	0	0	0	0	0	0	0	0	0	0	0	0
PBB1	238	0	0	0	0	0	0	0	0	0	0	0	0	0	0	0	0	0	0
Rhodoferax_A	292	0	0	0	0	0	0	0	0	0	0	0	0	0	0	0	0	0	0
Noviherbaspirillum_A	196	0	0	0	0	0	0	0	0	81	0	251	46	0	0	0	0	0	0
Sphaerotilus	306	0	0	0	0	0	0	0	108	0	0	0	0	0	0	0	0	0	0
JAFEEF01	431	0	0	0	0	0	0	0	0	0	0	0	0	0	0	0	0	0	0
Limnohabitans	554	0	0	0	0	0	0	0	0	188	0	0	0	0	0	507	0	0	0
Rhodoferax_B	312	0	0	0	0	0	0	0	0	0	0	0	0	0	0	0	0	0	0
Undibacterium	124	0	0	0	0	0	0	0	0	209	0	0	0	0	0	0	0	0	0
CADEEN01	245	0	0	0	0	0	0	0	0	0	0	0	0	0	0	0	0	0	0
Diaphorobacter_A	310	0	0	0	0	0	0	0	0	0	0	0	0	0	0	0	0	0	0
Paucibacter_A	233	0	0	0	0	0	0	0	0	0	0	0	0	0	0	0	0	0	0
VBDL01	308	0	0	0	0	0	0	0	0	0	0	0	0	0	0	0	0	0	0
Alicycliphilus	763	0	0	0	0	0	0	0	0	0	0	0	0	0	0	0	0	0	0
UBA4615	153	0	0	0	0	0	0	0	0	0	0	0	0	0	0	0	0	0	0
Comamonas_C	571	0	0	0	0	0	0	0	0	0	0	0	0	0	0	0	0	0	0
Bordetella	203	0	0	0	0	0	0	0	0	0	0	0	61	0	0	0	0	0	0
Polynucleobacter	96	540	213	138	69	0	54	92	55	172	47	0	0	0	0	242	0	0	0
Curvibacter	214	0	0	0	0	0	0	0	0	0	0	0	0	0	0	0	0	0	0
CAIZPE01	154	0	0	0	0	0	0	0	0	0	0	0	0	0	0	0	0	0	0
JACMQX01	108	0	0	0	0	0	0	0	0	0	0	0	0	0	0	0	0	0	0
Thiomonas	200	0	0	0	0	0	0	0	0	0	0	0	0	0	0	0	0	0	0
CAISIP01	227	0	0	0	0	0	0	0	0	0	0	0	0	0	0	0	0	0	0
CAIKVZ01	234	0	0	0	0	0	0	0	0	0	0	0	0	0	0	0	0	0	0
CAIMXF01	140	0	0	0	0	0	0	0	0	0	0	0	0	0	0	0	0	0	0
Ideonella_A	534	0	0	0	0	0	0	0	0	0	0	0	0	0	0	0	0	0	0
Bordetella_B	283	0	0	0	0	0	0	0	0	0	0	0	0	0	0	0	0	0	0
Tepidimonas	178	0	0	0	0	0	0	0	0	0	0	0	0	0	0	0	0	0	0
Collimonas	82	0	0	0	0	0	0	0	0	0	0	0	0	0	0	0	0	0	0
Bordetella_A	260	0	0	0	0	0	0	0	0	0	0	0	0	0	0	0	0	0	0
Trinickia	120	0	0	0	0	0	0	0	0	0	0	0	0	0	0	0	0	0	0
Sutterella	74	62467	35046	30743	357	691	483	161604	0	100	268	35	0	0	0	0	176	899	113
Paucibacter	104	0	0	0	0	0	0	0	0	0	0	0	0	0	0	0	0	0	0
Aquincola	182	0	0	0	0	0	0	0	0	0	0	136	0	0	0	0	0	0	0
DSNY01	97	0	0	0	0	0	0	0	0	0	0	0	0	0	0	0	0	0	0
Xenophilus	1164	0	0	0	0	0	0	0	0	0	0	0	0	0	0	0	0	0	0
Inhella	90	0	0	0	0	0	0	0	0	0	0	0	0	0	0	0	0	0	0
Leptothrix	140	0	0	0	0	0	0	0	0	0	0	0	0	0	0	0	0	0	0
Kinneretia	150	0	0	0	0	0	0	0	0	0	0	0	0	0	0	0	0	0	0
Calidifontimicrobium	130	0	0	0	0	0	0	0	0	0	0	0	0	0	0	0	0	0	0
Pulveribacter	197	0	0	0	0	0	0	0	0	0	0	0	0	0	0	0	0	0	0
SYIM01	83	0	0	0	0	0	0	0	0	0	0	0	0	0	0	0	0	0	0
Aquabacterium_B	142	0	0	0	0	0	0	0	0	0	0	0	0	0	0	0	0	0	0
Comamonas_F	80	0	0	0	0	0	0	0	0	0	0	0	0	0	0	0	0	0	0
Tibeticola	128	0	0	0	0	0	0	0	0	0	0	0	0	0	0	0	0	0	0
Verticiella	105	0	0	0	0	0	0	0	0	0	0	0	0	0	0	0	0	0	0
Pseudorivibacter	106	0	0	0	0	0	0	0	0	0	0	0	0	0	0	0	0	0	0
Lampropedia	105	0	0	0	0	0	0	0	0	0	0	0	0	0	0	0	0	0	0
Melaminivora_A	277	0	0	0	0	0	0	0	0	0	0	0	0	0	0	0	0	0	0
Rugamonas	114	0	0	0	0	0	0	0	0	0	0	0	0	0	0	0	0	0	0
Derxia	67	0	0	0	0	0	0	0	0	0	0	0	0	0	0	0	0	0	0
Acidovorax_F	152	0	0	0	0	0	0	0	0	0	0	0	0	0	0	0	0	0	0
CAILRJ01	45	0	0	0	0	0	0	0	0	0	0	0	0	0	0	0	0	0	0
SCMQ01	240	0	0	0	0	0	0	0	0	0	0	0	0	0	0	0	0	0	0
Rivibacter	107	0	0	0	0	0	0	0	0	0	0	0	0	0	0	0	0	0	0
Polyangium_A	67	0	0	0	0	0	0	0	0	0	0	0	0	0	0	0	0	0	0
Azonexus	2033	0	59	0	0	0	0	0	530	710	1159	149	534	0	0	0	0	0	0
Accumulibacter	154	0	0	0	0	0	0	0	0	71	0	0	0	0	0	0	0	0	0
Aromatoleum	190	0	0	0	0	0	0	0	0	0	0	0	0	0	0	0	0	0	0
Thauera	323	0	0	0	0	0	0	0	0	0	127	0	88	0	0	0	0	0	0
Sulfuritalea	182	0	0	0	0	0	0	0	0	0	0	0	0	0	0	0	0	0	0
Zoogloea	219	0	0	0	0	0	0	0	0	0	0	0	0	0	0	0	0	0	0
Methyloversatilis	84	0	0	0	0	0	0	0	0	0	0	0	0	0	0	0	0	0	0
Desulfobacillus	108	0	0	0	0	0	0	0	0	0	0	0	0	0	0	0	0	0	0
Propionivibrio	144	0	0	0	0	0	0	0	0	102	0	0	0	0	0	0	0	0	0
SCGC-AG-212-J23	642	0	0	0	0	0	0	0	0	0	0	129	0	0	0	0	0	0	0
RBG-16-66-20	433	0	0	0	0	0	0	0	0	0	0	0	0	0	0	0	0	0	0
VBDM01	322	0	0	0	0	0	0	0	0	0	0	0	0	0	0	0	0	0	0
JADGRQ01	246	0	0	0	0	0	0	0	0	0	0	0	0	0	0	0	0	0	0
2-12-FULL-64-23	141	0	0	0	0	0	0	0	0	0	0	0	0	0	0	0	0	0	0
2-02-FULL-66-14	89	0	0	0	0	0	0	0	0	0	0	0	0	0	0	0	0	0	0
SZAS-79	102	0	0	0	0	0	0	0	0	0	0	0	0	0	0	0	0	0	0
CADEDU01	57	0	0	0	0	0	0	0	0	0	0	0	0	0	0	0	0	0	0
VBCG01	1406	0	0	0	0	0	0	0	0	140	0	0	0	0	0	0	0	0	0
PALSA-1003	790	0	0	0	0	0	0	0	0	0	0	0	0	0	0	0	0	0	0
CAIWHR01	333	0	0	0	0	0	0	0	0	0	0	0	0	0	0	0	0	0	0
PALSA-1005	124	0	0	0	0	0	0	0	0	0	0	0	0	0	0	0	0	0	0
DSOT01	586	0	0	0	0	0	0	0	0	0	0	0	0	0	0	0	0	0	0
SG8-41	612	0	0	0	0	0	0	0	0	0	0	0	0	0	0	0	0	0	0
PALSA-1004	405	0	0	0	0	0	0	0	0	0	0	0	0	0	0	0	0	0	0
UBA5216	286	0	0	0	0	0	0	0	0	0	0	0	0	0	0	0	0	0	0
Ga0077527	68	0	0	0	0	0	0	0	0	0	0	0	0	0	0	0	0	0	0
Usitatibacter	1045	0	0	0	0	0	0	0	0	0	0	0	0	0	0	0	0	0	0
2023-02-07	301	0	0	0	0	0	0	0	0	0	0	0	0	0	0	0	0	0	0
Thiobacillus	249	0	0	0	0	0	0	0	0	0	0	0	0	0	0	0	0	0	0
Nitrosospira	85	0	0	0	0	0	0	0	2334	1056	982	1547	816	0	2748	339	108	175	46
Nitrosomonas	85	0	175	80	0	0	0	0	278	109	0	84	31	0	109	0	0	0	0
WYBJ01	141	0	0	0	0	0	0	0	0	0	0	0	0	0	0	0	0	0	0
CAIKXV01	104	0	0	0	0	0	0	0	0	0	0	0	0	0	0	0	0	0	0
Ga0077526	62	0	0	0	0	0	0	0	0	0	0	0	0	0	0	0	0	0	0
JACQAP01	44	0	0	0	0	0	0	0	0	0	0	0	0	0	0	0	0	0	0
JAEUOS01	73	0	0	0	0	0	0	0	0	0	0	0	0	0	0	0	0	0	0
Luteimonas	29809	0	0	0	0	0	0	0	1444	162	2661	323	139	0	2294	1102	0	0	0
Lysobacter	5301	0	0	0	0	0	0	0	3084	559	9255	8783	437	0	1387	868	0	0	174
Pseudoxanthomonas_A	6108	0	0	0	0	0	0	0	247	176	150	219	101	0	93	149	0	0	0
Stenotrophomonas	4883	3150	2323	1947	0	0	0	102	1904	6447	475	9154	389	0	960	1028	0	0	0
Lysobacter_A	2015	0	0	0	0	0	0	0	0	0	0	0	0	0	0	0	0	0	0
JACMKK01	1928	0	0	0	0	0	0	0	0	0	48	0	0	0	0	0	0	0	0
Thermomonas	1828	0	0	0	0	0	0	0	1844	907	310	340	336	0	327	0	0	0	0
Pseudoxanthomonas	2023	0	0	0	0	0	0	0	127	0	0	57	195	0	0	199	0	0	0
Arenimonas	1005	0	0	0	0	0	0	0	181	364	110	229	113	0	0	0	0	0	0
Xanthomonas	719	0	0	0	17882	0	0	80	137	78	202	132	73	0	0	0	0	0	0
Xanthomonas_A	1011	0	0	0	0	0	0	0	0	0	0	0	0	0	0	0	0	0	0
SCMT01	304	0	0	0	0	0	0	0	0	0	0	64	0	0	0	0	0	0	0
Luteimonas_C	291	0	0	0	0	0	0	0	0	0	0	0	0	0	0	0	0	0	0
Luteimonas_B	358	0	0	0	0	0	0	0	240	0	0	59	0	0	0	0	0	0	0
Chiayiivirga	181	0	0	0	0	0	0	0	0	0	0	0	0	0	0	0	0	0	0
Lysobacter_B	168	0	0	0	0	0	0	0	103	0	0	0	0	0	0	58	0	0	0
SZAS-103	64	0	0	0	0	0	0	0	0	0	0	0	0	0	0	0	0	0	0
Rhodanobacter	605	0	0	0	0	0	0	0	0	0	0	0	0	0	0	0	0	0	0
Dokdonella_A	338	0	0	0	0	0	0	0	0	0	0	0	0	0	0	0	0	0	0
Luteibacter	180	0	0	0	0	0	0	0	0	0	0	0	0	0	0	0	0	0	0
Dyella	250	0	0	0	93763	0	0	141	0	0	0	0	0	0	0	0	0	0	0
Dokdonella	151	0	0	0	0	0	0	0	0	0	0	0	0	0	0	0	0	0	0
Tahibacter	268	0	0	0	0	0	0	0	0	0	0	0	0	0	0	0	0	0	0
Rudaea	71	0	0	0	0	0	0	0	0	0	0	0	0	0	0	0	0	0	0
Wenzhouxiangella	54	0	0	0	0	0	0	0	0	0	0	0	0	0	0	0	0	0	0
Pseudomonas_E	5529	208	376	269	234	175	350	600	9681	41708	1228	23165	2165	0	650	1822	155	95	239
Pseudomonas	1587	0	0	0	0	0	0	0	0	0	0	684	0	0	0	0	0	0	0
Pseudomonas_A	658	0	0	0	0	0	0	0	212	77	458	1224	111	0	71	0	0	0	0
Pseudomonas_D	62	0	0	0	0	0	0	0	84	0	193	42	0	0	0	0	0	0	0
Pseudomonas_B	72	0	0	0	0	0	0	0	0	0	0	79	0	0	0	0	0	0	0
Pseudomonas_F	70	0	0	0	0	0	0	0	2427	7008	8231	1925	6560	0	0	320	0	0	0
Acinetobacter	4416	1061	1695	1181	369	632	1142	1971	9717	33733	16774	8241	28098	169	130	1577	193	128	256
Psychrobacter	217	88	93	84	0	0	153	89	19354	31009	36169	259912	4602	0	3678	52985	0	0	60
Cellvibrio	523	0	0	0	0	0	0	0	0	63	40	0	68	0	64	0	0	0	0
Halomonas	297	0	0	0	139	0	0	175	233	0	161	122	110	0	0	0	0	123	0
Salinicola	55	0	0	0	0	0	0	0	0	0	0	0	0	0	0	0	0	0	0
CAILUG01	103	0	0	0	0	0	0	0	0	0	0	0	0	0	0	0	0	0	0
Marinobacter	138	0	0	0	0	0	0	46	0	84	75	0	89	0	0	0	0	0	0
Halioglobus	62	0	0	0	0	0	0	0	0	71	0	0	0	0	0	0	0	0	0
Alcanivorax	219	0	0	0	0	0	0	0	0	0	73	0	0	0	0	0	0	0	0
UBA5518	54	0	0	0	0	0	0	0	150	372	0	0	0	0	0	0	0	0	0
ZC4RG30	4117	0	0	0	0	0	0	0	0	0	0	0	0	0	0	0	0	0	0
Steroidobacter_A	1167	0	0	0	0	0	0	0	0	0	76	98	59	0	160	0	0	0	0
13-2-20CM-66-19	764	0	0	0	0	0	0	0	0	0	0	0	0	0	0	0	0	0	0
CADEED01	675	0	0	0	0	0	0	0	0	0	0	0	0	0	0	0	0	0	0
UBA964	500	0	0	0	0	0	0	0	0	0	0	0	0	0	0	0	0	0	0
SCUD01	838	0	0	0	0	0	0	0	0	0	0	0	0	0	0	0	0	0	0
Povalibacter	549	0	0	0	0	0	0	0	0	0	0	0	0	0	0	0	0	0	0
CADEFQ01	714	0	0	0	0	0	0	0	0	0	0	0	0	0	0	0	0	0	0
RPQJ01	1361	0	0	0	0	0	0	0	82	293	0	0	0	0	0	0	0	0	0
FEN-1191	227	0	0	0	0	0	0	0	0	0	0	0	0	0	0	0	0	0	0
Bog-1198	135	0	0	0	0	0	0	0	0	0	0	0	0	0	0	0	0	0	0
ZC4RG24	163	0	0	0	0	0	0	0	0	0	0	0	0	0	0	0	0	0	0
JAAYXG01	93	0	0	0	0	0	0	0	0	0	0	0	0	0	0	0	0	0	0
CAIUGU01	175	0	0	0	0	0	0	0	0	0	0	0	0	0	0	0	0	0	0
ZC4RG39	87	0	0	0	0	0	0	0	0	0	0	0	0	0	0	0	0	0	0
SZAS-83	170	0	0	0	0	0	0	0	0	0	0	0	0	0	0	0	0	0	0
Aquirickettsiella	479	0	0	0	0	0	0	0	423	48	0	0	0	0	0	0	0	0	0
Solimonas	148	0	0	0	0	0	0	0	0	0	0	0	0	0	0	0	0	0	0
Nevskia	81	0	0	0	0	0	0	0	0	0	0	0	0	0	0	0	0	0	0
Solimonas_A	77	0	0	0	0	0	0	0	0	0	0	0	0	0	0	0	0	0	0
FEN-1219	206	0	0	0	0	0	0	0	0	0	0	0	0	0	0	0	0	0	0
ZC4RG20	89	0	0	0	0	0	0	0	0	0	0	0	0	0	0	0	0	0	0
Legionella	66	116	0	0	0	0	0	59	82	176	3097	0	981	0	0	0	0	0	0
Buchnera	66	444	80	55	0	0	0	0	47	0	0	0	0	0	0	0	0	0	0
QUBU01	63	0	0	0	0	0	0	0	0	0	0	0	0	0	0	0	0	0	0
Francisella	30	356	232	258	270	87	127	243	96	0	14	0	0	0	46	6	59	35	57
JACCXJ01	57	0	0	0	0	0	0	0	0	0	0	0	0	0	0	0	0	0	0
Clostridium_P	1351290	709378	873214	1018523	604930	525647	494625	579035	941616	451150	1988006	202908	247534	1898324	114863	564489	146877	727538	672975
Clostridium	300212	294561	420837	602490	274868	189335	211421	1140978	200017	157517	387059	7039	26997	702544	687685	36085	97380	296825	246989
Clostridium_J	7196	53415	64442	70492	305689	7058	5459	82190	4146	7968	5373	1725	1870	70033	60248	1637	13505	10696	18146
Clostridium_X	1317	24564	27546	48484	127036	1228	987	24597	3746	1684	677	0	676	10293	21866	2275	1330	2932	8924
Clostridium_F	591	3407	5980	5151	3282	1728	1972	5180	2646	1077	8712	91	9288	27549	2731	1752	1023	2631	2569
Clostridium_AD	311	1481	1744	2114	1053	519	366	1681	668	330	213	0	144	3271	797	135	244	467	655
Clostridium_H	244	1967	1796	2270	121336	1205	1335	1480	7942	1483	2313	50	384	2217838	1615	222	3770	137638	70098
Clostridium_L	189	900	980	1126	702	364	286	906	767	150	100	0	87	1482	417	403	3062	238	323
Clostridium_AM	141	1357	1333	1610	1012	603	539	1230	711	229	175	0	139	3027	455	89	140	407	309
Clostridium_B	140	1536	3994	3150	1303	994	1123	1153	760	390	100	0	124	4811	665	95	210	570	630
Clostridium_AR	108	815	969	1180	704	429	354	840	566	140	176	0	153	1570	204	64	67	244	271
Clostridium_G	118	1649	2446	2344	1321	840	779	1248	1171	431	248	0	100	21231	1498	48	1217	2141	3023
Clostridium_AH	102	10154	36883	23757	345688	13255	15754	7984	6872	1277	2391	0	1807	93778	368	0	1122	8621	5230
Clostridium_T	84	683	767	951	747	452	476	543	601	129	109	0	90	1038	86	0	107	336	366
F0540	85	681	495	645	442	149	58	384	257	84	59	0	33	524	88	266	25	147	82
Clostridium_Z	69	416	402	575	562	234	141	454	282	88	71	0	74	852	90	0	0	170	151
Clostridium_AO	44	689	557	833	413	236	149	612	743	153	82	0	80	10951	340	193	176	834	353
Clostridium_S	59	474	440	507	356	146	90	444	99	30	42	0	0	558	165	30	156	105	99
Hathewaya	76	710	505	641	4916	145	114	448	1721	214	326	0	99	875123	760	97	127	35036	17395
Clostridium_AN	60	646	696	863	287	253	246	412	386	137	213	0	82	1073	296	58	84	317	252
Clostridium_AK	53	458	793	870	199	106	79	362	268	228	46	0	0	4116	4144	123	1406	3263	3686
Clostridium_I	36	278	419	402	237	167	126	292	208	54	56	0	39	528	36	0	0	84	80
Desnuesiella	63	173	196	232	96	0	0	80	139	0	0	0	0	525	0	0	0	0	0
GCA-900066495	92014	19584	25533	32447	16353	12601	14258	47663	44442	195393	49985	81811	177560	129689	272031	109411	5562	3630	13004
Peptostreptococcus	83431	23714	6963	6554	262270	2505	9120	24275	72031	7658	9588	570	3415	15015	704	337833	11316	33153	59598
Terrisporobacter	42126	30151	51200	54369	65573	78387	86753	215233	22254	15906	13594	67288	6042	135798	35094	26442	7454	12766	24855
Paraclostridium	10567	5805	5240	5962	20324	4695	6331	11978	149923	191376	66319	5776	8876	22973	192019	321543	15756	88928	198425
Romboutsia_C	9254	797	1054	1172	666	345	348	1280	2287	2089	869	768	1907	1129	2214	28990	189	555	885
Romboutsia	7805	2062	4054	4555	3776	1221	1323	4552	5358	18638	2326	3127	3840	4701	28893	48021	671	1319	2989
Clostridioides	4614	3710	9479	9239	2010	3013	5000	10376	9208	9175	2337	1159	5103	9143	9930	24483	1069	1744	3200
Romboutsia_A	410	457	501	536	475	345	430	889	523	1110	355	293	822	1498	2618	1080	252	227	632
CCUG-7971	252	367	498	652	418	317	259	446	442	803	248	377	600	624	922	1136	31	141	152
Romboutsia_D	432	427	687	611	645	251	327	627	1271	1768	398	568	927	638	2006	2390	36	206	187
Intestinibacter	1359	2283	4201	4460	1364	1125	2657	1774	4202	1727	692	1329	885	1439	4174	2998	2107	1698	946
Asaccharospora	317	220	426	447	329	81	129	221	529	758	173	108	605	1373	669	1086	0	101	170
Romboutsia_B	188	134	193	213	585	56	123	508	537	561	192	196	463	309	561	1257	51	134	202
JAGHEK01	161	225	162	168	209	118	71	190	198	207	85	85	124	121	259	350	0	0	55
Clostridioides_A	123	119	109	146	185	48	0	136	340	170	76	91	108	76	106	567	0	45	86
Peptacetobacter	99	16478	523	415	1669	229	284	42861	1719	813	352	210	351	844	404	5663	163	446	490
RUG099	867	2148	7753	5779	54361	591	149	13607	170	0	0	0	0	0	0	0	0	0	113
Copromorpha	854	493	1581	1237	6884	113	135	2261	1323	108	199	0	65	118	246	151	259	299	96
RGIG5755	65	0	0	0	1020	0	0	0	0	0	0	0	0	0	0	0	0	0	0
Peptoanaerobacter	163	262	201	259	140	0	0	293	538	112	70	0	0	90	0	2721	0	39	89
Niameybacter	103856	203904	383634	326591	259909	313606	402900	669847	65611	194556	49035	5569	2524	628504	1017343	32196	145272	120160	431896
Cellulosilyticum	4406	8003	18193	17091	8691	13077	15109	23207	4187	9795	1652	303	153	24190	36532	893	6073	4701	17641
FMMP01	148	367	645	584	353	420	482	1178	98	230	65	0	0	487	828	0	109	136	397
Epulopiscium_C	108	100	231	206	123	120	142	375	183	85	59	0	0	55	126	0	43	0	97
Epulopiscium_D	83	158	264	237	165	208	193	465	0	130	0	0	0	398	631	0	81	82	288
Epulopiscium_A	72	162	320	291	155	214	218	478	69	112	0	0	0	248	341	42	51	61	193
Epulopiscium_B	56	181	449	336	119	128	129	535	59	64	0	0	0	47	87	0	0	67	112
RGIG5612	810	369	2325	1674	18522	54	0	3201	0	0	0	0	0	0	0	0	0	0	0
Blautia_A	1691	17834	13443	14309	11740	5934	13342	15026	46956	3714	6051	833	831	11073	7790	44551	5369	2536	22990
Anaerobutyricum	6576	1641	1125	841	14908	2770	5698	12618	7168	5881	115839	0	148402	1612	15607	1372	5169	3198	9382
Eubacterium_G	216	2683	1307	1299	311	286	473	476	2105	184	251	0	127	317	115	2947	0	0	26
Porcincola	196	586	6522	4452	28972	428	0	3257	0	0	0	0	0	0	0	0	0	0	0
Scybalomonas	190	305	301	375	222	179	278	449	598	168	173	0	0	201	1188	417	96	112	200
CAG-791	263	865	5407	3718	82630	169	377	53020	1223	0	0	0	0	0	0	328	0	0	0
Acetatifactor	155	168	230	159	914	72	187	513	1998	0	185	0	383	0	130	216	0	0	0
Agathobacter	482	8484	1861	2261	7059	745	1938	2325	7464	2055	1432	0	0	967	2676	4191	951	506	1250
Butyrivibrio	124	309	278	262	1510	122	216	702	961	85	286	0	76	0	66	4717	0	0	52
Lachnospira	72	757	851	965	596	243	430	796	1866	468	221	0	113	266	2963	695	72	160	166
Bilifractor	80	128	395	331	3419	66	247	877	788	0	711	0	52	0	0	853	0	0	0
UBA1066	139	199	1898	1284	20413	0	0	10196	245	0	0	0	0	0	0	0	0	0	0
Eubacterium_Q	49	268	323	311	1362	74	238	467	1957	88	381	0	58	126	149	17407	0	0	118
Lachnoanaerobaculum	23	210	140	173	155	74	103	308	238	57	156	0	0	0	86	759	0	46	126
Butyribacter	24	288	197	117	119	67	166	492	359	0	42	0	0	71	0	729	0	0	60
Mediterraneibacter	730	5081	4460	5284	1441	573	1650	3357	9889	2280	383	81	90	794	1476	2486	2357	0	742
Lachnoclostridium	52	177	191	229	87	118	136	480	302	111	115	0	0	0	6673	0	0	334	562
Faecalimonas	405	157992	17405	18889	1167	2733	2366	14283	8852	2114	323	0	0	5407	162332	4378	1004	3712	10262
RUG191	46	50	132	178	4532	0	41	168	190	0	50	0	0	0	0	45	0	0	0
Enterocloster	398	4586	5737	5915	1103	2471	4235	46013	2467	1671	390	0	457	1114	3140	9941	1282	0	1105
Frisingicoccus	140	1261	1299	1663	747	168	181	377	871	121	40	0	0	661	668	892	76	91	274
Dorea_B	551	8524	16722	17574	759	1319	2118	1254	8139	3691	946	0	176	1048	13578	2751	1898	1507	5673
Ventrimonas	46	205	313	223	208	124	419	349	2393	101	195	0	0	322	413	0	149	0	231
44971	113	466	693	591	535	286	674	545	2876	170	399	0	92	0	195	499	0	0	127
JAHALF01	4152	72	81	60	51	60	63	147	0	0	0	0	0	0	0	0	0	0	0
Coprocola	91	223	204	185	144	125	179	312	141	99	0	0	0	301	452	182	59	214	232
Defluviitalea_A	128	213	385	463	246	365	358	701	0	229	0	0	0	190	318	0	130	0	276
JAAZLH01	128	57	112	110	0	0	0	122	0	0	0	0	0	0	0	0	0	0	0
Limivicinus	1327	199	4190	2057	13529	731	581	4030	0	204	55	0	464	0	1821	0	510	298	723
Faecousia	460	175	233	233	824	121	124	1108	118	0	0	0	479	0	157	0	399	0	0
Ruminococcus_E	358	3534	2458	2475	5535	428	593	1952	1224	0	274	0	706	196	177	2105	0	0	204
CAG-177	121	120	92	0	52	88	127	102	0	0	0	0	0	0	82	0	909	0	220
RUG420	49	40	491	413	1859	0	0	1857	0	0	0	0	0	0	0	0	0	0	0
UBA737	87	236	64	105	43	0	32	66	129	0	48	0	0	0	0	0	0	0	0
RUG12519	125	86	86	115	2856	0	0	704	0	0	0	0	0	0	0	0	0	0	0
Ruminococcus	194	568	316	338	731	93	109	835	208	0	0	0	504	0	0	454	0	0	0
UMGS1668	98	0	0	0	0	0	0	0	0	0	0	0	0	55	0	0	0	0	0
Ruminococcus_D	93	536	448	389	243	0	0	495	236	0	93	0	246	0	0	0	0	0	0
UBA1740	122	0	0	0	0	0	0	0	0	0	0	0	106	0	0	0	0	0	0
GCA-900199385	620	1168	4997	3634	21433	0	0	1454	0	0	0	0	0	0	0	0	0	0	0
UBA2862	489	1786	14084	9646	109348	1639	215	13545	0	0	0	0	487	0	0	0	0	0	0
RUG740	70	0	637	451	1912	0	0	175	0	0	0	0	0	0	0	0	0	0	0
Scatosoma	52	0	102	55	60	0	0	73	0	0	0	0	0	0	0	0	0	0	0
Coproplasma	78	383	265	260	206	212	366	279	193	0	0	0	0	0	0	0	0	0	0
RUG472	61	0	435	251	498	0	0	2095	0	0	0	0	0	0	0	0	0	0	0
Anaerococcus	163	818	669	818	883	209	480	1729	4437	574	323	0	64	2302	375	6813	1539	2512	2540
Peptoniphilus_A	94	513	871	1099	1724	212	520	5231	12740	904	1101	0	82	1639	474	5004	1233	1477	860
Anaerosphaera	54	198	1994	1951	3603	173	537	14943	28118	1093	3756	0	86	4763	0	11189	2062	3753	1754
BX21	182	209	0	0	215	0	0	264	0	0	0	0	0	295	0	0	0	0	0
Sedimentibacter	254	427	467	397	173	116	125	734	542	0	91	0	0	329	0	794	0	250	268
Proteiniborus	110	0	0	0	195	59	59	213	272	0	0	0	0	382	0	0	0	0	0
Senegalia	42	67	111	94	77	0	0	103	50	0	46	0	0	102	42	402	0	0	0
CAG-269	1238	3590	4704	4094	1774	3559	2467	6482	2625	1359	766	0	169	404	2246	1933	752	783	2838
CAG-492	103	678	208	252	242	101	69	216	111	0	83	0	0	1428	475	0	2208	556	1068
Saccharofermentans	102	535	1606	1018	3928	51	0	832	105	0	0	0	0	0	0	0	0	0	0
Nocardioides	369197	0	87	0	973	0	0	230	10228	13547	18266	62081	15970	0	15813	37375	982	2262	3411
Aeromicrobium	39801	0	0	0	40	0	0	0	294	361	888	3402	781	0	305	2210	61	179	322
Marmoricola	22089	0	0	0	0	0	0	0	199	242	745	510	702	0	468	2439	0	96	0
Mumia	11057	0	0	0	0	0	0	0	0	0	0	0	0	0	0	0	0	0	0
Marmoricola_A	2683	0	0	0	0	0	0	0	325	193	660	1123	742	0	1557	2011	0	195	141
JABFXA01	1698	0	0	0	0	0	0	0	0	0	0	131	0	0	0	166	0	0	0
Nocardioides_B	761	0	0	0	0	0	0	0	0	0	0	94	0	0	0	90	0	0	0
UBA4001	514	0	0	0	0	0	0	0	0	0	0	127	0	0	0	0	0	0	0
Nocardioides_A	416	0	0	0	0	0	0	0	0	0	0	0	0	0	0	0	0	0	0
JACDHG01	175	0	0	0	0	0	0	0	0	0	0	0	0	0	0	0	0	0	0
WHTB01	103	0	0	0	0	0	0	0	0	0	0	0	0	0	0	0	0	0	0
Friedmanniella	1944	0	0	0	0	0	0	0	60	105	83	130	271	0	356	2084	130	109	46
Arachnia	500	0	0	0	0	0	0	0	980	1512	350	602	953	0	481	2814	181	495	786
Propionicimonas	231	0	0	0	0	0	0	0	0	0	0	0	0	0	0	0	0	0	0
Microlunatus_A	135	0	0	0	0	0	0	0	0	0	0	0	0	0	0	0	0	0	0
Microlunatus	204	0	0	0	0	0	0	0	0	0	0	0	0	0	89	163	0	0	0
Micropruina	273	0	0	0	0	0	0	0	0	0	0	0	0	0	0	119	0	0	0
Microlunatus_C	102	0	0	0	0	0	0	0	0	0	0	0	0	0	0	0	0	0	0
Microlunatus_B	129	0	0	0	0	0	0	0	0	0	0	0	0	0	0	62	0	0	0
Auraticoccus	130	0	0	0	0	0	0	0	0	0	0	0	0	0	0	92	0	0	0
Kribbella	1915	0	0	0	0	0	0	0	0	49	249	360	82	0	61	343	0	0	0
Actinopolymorpha	96	0	0	0	0	0	0	0	0	0	0	0	0	0	0	0	0	0	0
Mycobacterium	86959	0	258	150	1365	117	217	650	771	4696	7653	1036	4746	0	666	3950	87	165	289
Rhodococcus	22469	0	0	0	1354	0	0	524	805	7041	1071	2202	1071	0	188	1291	108	230	454
Williamsia	14609	0	0	0	0	0	0	0	0	0	93	0	261	0	0	4541	0	336	811
Gordonia	6806	0	0	0	0	0	0	241	0	146	4048	245	3553	0	0	161	0	0	91
Nocardia	3639	0	0	0	150	0	0	330	95	906	6869	2495	5060	0	0	885	0	0	55
Rhodococcus_B	903	0	0	0	144	0	0	0	1068	2031	667	496	733	0	127	1538	30	72	137
Dietzia	893	0	0	0	0	0	0	0	1399	2156	1630	3492	1816	0	970	38785	1002	4333	6996
Corynebacterium	2475	319	406	438	371	810	1784	305	3291	2045	31539	6491	16432	594	375	184703	2143	9966	16936
X156	989	0	0	0	0	0	0	0	0	0	0	0	0	0	0	0	0	0	0
Rhodococcus_C	533	0	0	0	142	0	0	0	0	219	367	148	231	0	0	375	0	0	0
Williamsia_A	304	0	0	0	132	0	0	0	0	0	0	0	0	0	0	0	0	0	0
Tsukamurella	209	0	0	0	0	0	0	0	0	0	0	0	0	0	0	0	0	0	0
Antrihabitans	101	0	0	0	0	0	0	0	0	0	0	0	0	0	0	0	0	0	0
Micromonospora	43862	0	0	0	569	0	0	113	312	247	275	558	475	0	568	1592	0	200	268
Actinoplanes	6480	0	0	0	0	0	0	0	89	276	860	321	561	0	2761	1552	0	153	224
Dactylosporangium	824	0	0	0	0	0	0	0	0	0	0	0	0	0	0	0	0	0	0
Virgisporangium	656	0	0	0	0	0	0	0	0	0	0	0	0	0	196	87	0	0	0
Phytohabitans	469	0	0	0	0	0	0	0	0	0	62	0	80	0	1579	210	0	0	0
Catellatospora	446	0	0	0	0	0	0	0	0	0	0	0	0	0	0	172	0	0	0
Plantactinospora	405	0	0	0	0	0	0	0	0	0	0	0	0	0	77	94	0	0	0
Asanoa	300	0	0	0	0	0	0	0	0	0	0	0	0	0	0	135	0	0	0
Longispora	190	0	0	0	0	0	0	0	0	0	0	0	0	0	0	0	0	0	0
Glycomyces	145	0	0	0	0	0	0	0	0	0	0	0	0	0	0	58	0	0	0
Rhizocola	74	0	0	0	0	0	0	0	0	0	0	0	0	0	0	0	0	0	0
Spirilliplanes	233	0	0	0	0	0	0	0	0	0	0	0	0	0	0	0	0	0	0
Actinocatenispora	74	0	0	0	0	0	0	0	0	0	0	0	0	0	0	0	0	0	0
Geodermatophilus	38426	0	0	0	0	0	0	0	126	120	227	947	594	0	1458	1730	159	167	163
Blastococcus	26694	0	0	0	0	0	0	0	582	937	1476	5268	2177	0	8738	9638	1359	1260	2355
Modestobacter	2057	0	0	0	0	0	0	0	0	0	77	314	315	0	315	747	0	78	69
Klenkia	757	0	0	0	0	0	0	0	0	0	0	0	0	0	0	134	0	0	0
Geodermatophilus_A	257	0	0	0	0	0	0	0	0	0	0	0	0	0	0	0	0	0	0
Pseudonocardia	5998	0	0	0	115	0	0	0	141	129	93	511	198	0	1658	1722	106	146	272
Amycolatopsis	2280	0	0	0	0	0	0	0	0	149	1098	178	736	0	106	153	0	0	0
Actinophytocola	925	0	0	0	0	0	0	0	0	0	0	0	0	0	48	43	0	0	0
Lentzea	1025	0	0	0	0	0	0	0	0	0	51	492	80	0	234	416	0	0	0
Actinosynnema	871	0	0	0	0	0	0	0	0	0	0	136	0	0	0	181	0	0	0
Saccharomonospora	1234	0	0	0	0	0	0	0	0	0	0	0	0	0	0	0	0	0	0
Actinomycetospora	500	0	0	0	0	0	0	0	0	0	0	80	0	0	158	580	0	0	0
Actinokineospora	595	0	0	0	0	0	0	0	0	0	0	0	0	0	0	0	0	0	0
Saccharopolyspora	395	0	0	0	0	0	0	0	0	0	0	0	0	0	0	0	0	0	0
Kibdelosporangium	287	0	0	0	0	0	0	0	0	0	0	0	0	0	0	0	0	0	0
GCA-003244245	211	0	0	0	0	0	0	0	0	0	0	0	0	0	0	0	0	0	0
Kutzneria	211	0	0	0	0	0	0	0	0	0	0	0	0	0	0	0	0	0	0
Actinopolyspora	48	0	0	0	0	0	0	0	0	0	0	0	0	0	0	0	0	0	0
Frankia	944	0	0	0	446	0	0	330	0	0	0	0	130	0	0	0	0	0	0
SCTD01	697	0	0	0	0	0	0	0	0	230	90	812	153	0	1424	857	0	175	130
JAENVS01	278	0	0	0	0	0	0	0	0	0	0	0	0	0	0	0	0	0	0
Nakamurella	851	0	0	0	0	0	0	0	0	0	0	0	108	0	0	226	0	0	0
Cryptosporangium	257	0	0	0	0	0	0	0	0	0	0	0	0	0	0	0	0	0	0
CADCTP01	288	0	0	0	0	0	0	0	0	0	0	0	0	0	0	0	0	0	0
Microbacterium	105906	0	109	0	991	0	0	692	6070	24943	4428	48570	4807	0	1362	7976	1007	1103	3472
Mycetocola_A	18842	0	0	0	0	0	0	0	0	39	21	211	74	0	205	696	0	0	16
Agrococcus	6719	0	0	0	0	0	0	0	836	581	780	3387	1011	0	2737	5015	225	416	806
Agromyces	2715	0	0	0	0	0	0	0	137	134	105	171	335	0	79	476	0	0	0
Homoserinimonas	1748	0	0	0	0	0	0	0	0	0	0	0	0	0	0	0	0	0	0
Pseudolysinimonas	2671	0	0	0	0	0	0	0	0	0	0	0	0	0	0	0	0	0	0
Cryobacterium	783	0	0	0	0	0	0	0	0	66	0	58	77	0	0	183	0	0	0
Rhodoglobus	675	0	0	0	0	0	0	0	0	0	0	0	0	0	0	39	0	0	0
Curtobacterium	1109	0	0	0	70	0	0	0	0	378	102	123	1234	0	0	88	0	0	0
Rathayibacter	1209	0	0	0	95	0	0	0	0	0	48	51	105	0	0	399	0	0	62
Protaetiibacter	1265	0	0	0	0	0	0	0	0	0	0	0	0	0	0	109	0	0	0
Naasia	782	0	0	0	0	0	0	0	0	0	0	0	0	0	0	0	0	0	0
Leifsonia	557	0	0	0	0	0	0	0	0	0	0	0	0	0	0	0	0	0	0
Leucobacter	892	0	0	0	0	0	0	0	2206	6469	110	181	275	0	0	634	505	149	260
Frigoribacterium	521	0	0	0	0	0	0	0	166	310	139	72	108	0	0	388	0	0	0
Clavibacter	485	0	0	0	84	0	0	0	0	0	54	44	0	0	0	544	0	0	0
Herbiconiux	326	0	0	0	0	0	0	0	0	0	0	0	0	0	0	0	0	0	0
Subtercola	172	0	0	0	49	0	0	0	0	0	0	0	0	0	0	0	0	0	0
Plantibacter	215	0	0	0	84	0	0	0	0	319	85	0	0	0	0	975	0	0	0
Conyzicola	269	0	0	0	0	0	0	0	0	0	0	0	0	0	0	0	0	0	0
Agreia	207	0	0	0	200	0	0	0	0	0	0	0	0	0	0	51	0	0	0
Chryseoglobus	354	0	0	0	0	0	0	0	0	0	0	0	0	0	0	0	0	0	0
Microterricola	190	0	0	0	0	0	0	0	0	368	0	0	0	0	0	0	0	0	0
Lacisediminihabitans	290	0	0	0	0	0	0	0	0	0	0	0	0	0	0	0	0	0	0
Pseudoclavibacter	241	0	0	0	0	0	0	0	232	115	0	53	258	0	0	2435	116	149	1491
Leifsonia_A	145	0	0	0	0	0	0	0	0	0	0	0	0	0	0	0	0	0	0
Yonghaparkia	343	0	0	0	0	0	0	0	0	0	210	1057	132	0	0	0	0	0	0
JAAFHU01	201	0	0	0	0	0	0	0	0	0	0	0	0	0	0	0	0	0	0
Schumannella	234	0	0	0	0	0	0	0	0	0	0	0	0	0	0	0	0	0	0
Frondihabitans	164	0	0	0	0	0	0	0	0	0	0	0	0	0	0	0	0	0	0
Labedella	129	0	0	0	0	0	0	0	0	0	0	0	0	0	0	137	0	0	0
Marisediminicola	135	0	0	0	0	0	0	0	0	0	0	0	0	0	0	0	0	0	0
ZJ450	71	0	0	0	0	0	0	0	0	0	0	0	0	0	0	0	0	0	0
Diaminobutyricimonas	159	0	0	0	0	0	0	0	0	0	0	0	0	0	0	0	0	0	0
Terrimesophilobacter	159	0	0	0	0	0	0	0	0	0	0	0	0	0	0	0	0	0	0
Gulosibacter	242	0	0	0	0	0	0	0	0	0	0	73	0	0	0	555	0	0	121
Microbacterium_A	101	0	0	0	0	0	0	0	0	0	0	0	0	0	0	0	0	0	0
Humibacter	104	0	0	0	0	0	0	0	0	0	0	0	0	0	0	0	0	0	0
Arthrobacter_B	42449	0	0	0	278	0	0	224	18	881	41	199	114	0	41	139	0	38	80
Pseudarthrobacter	781	0	0	0	0	0	0	0	527	3832	1386	17315	2530	0	3433	7824	468	1567	1944
Paenarthrobacter	866	0	0	0	304	0	0	194	94	1563	155	1804	282	0	141	410	0	0	0
Arthrobacter_D	619	0	0	0	49	0	0	57	259	1100	804	6498	2335	42	1808	7661	2121	1288	2509
Arthrobacter_I	522	0	0	0	0	0	0	0	188	615	121	644	585	0	131	771	61	0	89
Arthrobacter	205	0	0	0	0	0	0	0	0	98	54	992	126	0	78	1144	0	0	48
Kocuria	1122	0	0	0	0	0	0	0	1983	3785	4723	6364	8200	1122	56553	275047	22329	75118	58946
Specibacter	131	0	0	0	0	0	0	0	713	7678	223	157	246	67	266	1257	314	216	381
Nesterenkonia	119	0	0	0	0	0	0	0	0	0	0	0	0	0	0	118	0	0	0
Glutamicibacter	82	0	0	0	0	0	0	0	12606	37086	3467	73233	3524	0	550	1033	833	0	0
Arthrobacter_F	79	0	0	0	0	0	0	0	113	716	1601	20318	581	0	4309	2173	106	258	587
Paeniglutamicibacter	52	0	0	0	0	0	0	0	2298	4275	93	266	237	0	115	1133	49	0	72
Sinomonas	61	0	0	0	0	0	0	0	0	0	0	0	0	0	0	0	0	0	0
Micrococcus	1014	0	0	0	0	0	0	0	0	709	1001	2652	626	0	0	48249	304	1615	1044
Rothia	140	0	0	0	0	0	0	677	0	84	4483	83	3900	638	0	5474	351	1224	3116
Cellulomonas	37062	0	0	74	1977	0	0	121	128	281	323	444	575	0	1974	2309	117	147	1139
Oerskovia	7333	0	0	0	0	0	0	0	245	600	0	285	0	0	0	0	0	0	0
Actinotalea	2551	0	0	0	0	0	0	0	0	0	98	89	87	0	183	95	0	0	0
Cellulosimicrobium	777	0	0	0	0	0	0	0	0	0	0	115	0	0	0	0	0	0	0
Promicromonospora	207	0	0	0	0	0	0	0	0	0	0	0	0	0	0	386	0	0	0
Isoptericola	338	0	0	0	0	0	0	0	0	0	0	0	0	0	0	0	0	0	0
Sanguibacter	187	0	0	0	0	0	0	0	94	912	104	264	74	0	262	1017	85	0	65
Xylanimonas	251	0	0	0	0	0	0	0	0	0	0	0	0	0	0	0	0	0	0
Flavimobilis	93	0	0	0	0	0	0	0	0	0	8	10	0	0	7	57	0	0	0
Pedococcus	3199	0	0	0	0	0	0	0	0	0	57	150	84	0	0	122	0	0	0
Knoellia	900	0	0	0	0	0	0	0	555	626	1367	2836	852	0	1223	1555	0	182	237
Phycicoccus	683	0	0	0	0	0	0	0	111	232	75	149	191	0	0	95	0	0	0
Terrabacter	552	0	0	0	0	0	0	0	53	67	0	125	182	0	0	113	0	0	0
Janibacter	993	0	0	0	0	0	0	0	3034	1431	1106	3228	501	0	283	2998	0	113	580
Serinicoccus	378	0	0	0	0	0	0	0	145	0	224	334	117	0	353	455	0	0	148
UBA4719	198	0	0	0	0	0	0	0	0	0	0	0	0	0	0	0	0	0	0
Ornithinimicrobium	156	0	0	0	0	0	0	0	577	105	669	867	204	0	1208	480	0	44	95
GCA-2748155	150	0	0	0	0	0	0	0	0	0	0	0	0	0	0	0	0	0	0
Ornithinicoccus	169	0	0	0	0	0	0	0	640	90	163	175	487	0	149	424	0	0	219
Ornithinibacter	339	0	0	0	0	0	0	0	493	1317	0	0	454	0	0	242	0	0	0
Flexivirga	108	0	0	0	0	0	0	0	0	0	0	0	0	0	0	0	0	0	0
Oceanitalea	1519	0	0	0	0	0	0	0	0	0	160	0	0	0	0	104	0	0	0
Actinomyces	307	53	228	145	825	752	1949	193	253	809	4893	399	205	0	159	9158	0	656	2836
Georgenia_A	306	0	0	0	0	0	0	0	0	0	0	0	0	0	0	0	0	0	0
Georgenia	247	0	0	0	0	0	0	0	0	0	47	98	0	0	91	70	0	0	0
Pauljensenia	102	0	0	0	0	0	0	236	0	0	1597	120	1123	0	0	1547	168	0	0
Pseudactinotalea	847	0	0	0	0	0	0	0	0	0	60	0	0	0	0	64	0	0	0
Occultella	124	0	0	0	0	0	0	0	0	0	0	0	0	0	0	0	0	0	0
Bifidobacterium	6002	519	1434	565	1330	0	0	317	1063	1044	2946	1025	6271	193	0	61117	1419	0	0
Brachybacterium	402	0	0	0	0	0	0	0	296	621	380	895	716	0	316	1338	759	134	240
R-H-3	115	0	0	0	0	0	0	0	0	0	0	0	0	0	0	0	0	0	0
Kineosporia	93	0	0	0	0	0	0	0	0	0	0	0	0	0	0	0	0	0	0
Demequina	273	0	0	0	0	0	0	0	0	0	0	0	0	0	0	0	0	0	0
Brevibacterium	664	0	0	0	0	0	0	0	497	912	183	225	1039	0	0	1252	462	151	211
Kineococcus	246	0	0	0	0	0	0	0	0	0	0	51	0	0	0	0	0	0	260
Quadrisphaera	215	0	0	0	0	0	0	0	0	0	0	0	0	0	0	0	0	0	0
Streptomyces	28164	125	569	238	2857	68	214	1990	1457	1571	3830	3655	7454	0	1227	4375	277	332	617
Kitasatospora	1155	0	0	0	0	0	0	0	0	0	0	153	157	0	0	0	0	0	0
Streptacidiphilus	355	0	0	0	0	0	0	0	0	0	0	0	0	0	0	0	0	0	0
Embleya	46	0	0	0	0	0	0	0	0	0	0	0	0	0	0	0	0	0	0
Catenulispora	154	0	0	0	0	0	0	0	0	0	0	0	0	0	0	0	0	0	0
Spirillospora	1546	0	0	0	241	0	0	334	0	133	161	248	146	0	0	135	0	0	0
Nonomuraea	1600	0	0	0	0	0	0	0	0	0	0	253	177	0	219	237	0	0	0
Streptosporangium	799	0	0	0	0	0	0	0	0	0	0	0	0	0	0	817	0	0	0
Nocardiopsis	365	0	0	0	0	0	0	0	0	0	0	0	68	0	0	0	0	121	238
Microbispora	437	0	0	0	0	0	0	0	0	0	0	0	0	0	0	0	0	0	0
Sphaerisporangium	324	0	0	0	0	0	0	0	0	0	0	0	0	0	0	0	0	0	0
Acrocarpospora	187	0	0	0	0	0	0	0	0	0	0	0	151	0	0	0	0	0	0
Thermomonospora	178	0	0	0	0	0	0	0	0	0	0	0	72	0	0	0	0	0	0
Herbidospora	125	0	0	0	0	0	0	0	0	0	0	0	0	0	0	0	0	0	0
Sporichthya	792	0	0	0	0	0	0	0	0	0	0	0	0	0	0	0	0	0	0
Jiangella	428	0	0	0	0	0	0	0	0	0	0	67	0	0	0	241	0	0	0
JACCYY01	260	0	0	0	0	0	0	0	0	0	0	0	0	0	0	0	0	0	0
Motilibacter_A	133	0	0	0	0	0	0	0	0	0	0	0	0	0	0	0	0	0	0
UBA668	1924	0	0	0	0	0	0	0	0	0	0	0	0	0	0	0	0	0	0
Ilumatobacter_A	1171	0	0	0	0	0	0	0	0	704	0	0	0	0	0	0	0	0	0
Desertimonas	0	0	0	0	0	0	0	0	0	0	0	0	0	0	0	0	0	0	0
SKSP01	1008	0	0	0	0	0	0	0	0	0	0	0	0	0	0	0	0	0	0
JACCUL01	1175	0	0	0	0	0	0	0	0	0	0	0	0	0	0	0	0	0	0
VFMC01	1162	0	0	0	0	0	0	0	0	0	0	0	0	0	0	0	0	0	0
Ilumatobacter	601	0	0	0	0	0	0	0	0	0	0	0	0	0	0	0	0	0	0
Casp-actino8	443	0	0	0	0	0	0	0	0	0	0	0	0	0	0	413	0	0	0
JACDHN01	596	0	0	0	0	0	0	0	0	0	0	0	0	0	0	0	0	0	0
Casp-actino5	480	0	0	0	0	0	0	0	0	0	0	0	0	0	0	0	0	0	0
JAENVT01	116	0	0	0	0	0	0	0	0	0	0	0	0	0	0	0	0	0	0
UBA2093	403	0	0	0	0	0	0	0	0	0	0	0	0	0	0	0	0	0	0
Kalu-18	286	0	0	0	0	0	0	0	0	0	0	0	0	0	0	0	0	0	0
WLMZ01	167	0	0	0	0	0	0	0	0	0	0	0	0	0	0	0	0	0	0
JABSQH01	223	0	0	0	0	0	0	0	0	0	0	0	0	0	0	0	0	0	0
WLJO01	82	0	0	0	0	0	0	0	0	0	0	0	0	0	0	0	0	0	0
ZC4RG19	6975	0	0	0	0	0	0	0	0	0	0	0	0	0	0	0	0	0	0
JACDCH01	624	0	0	0	0	0	0	0	0	0	0	0	0	0	0	0	0	0	0
VFJN01	78	0	0	0	0	0	0	0	0	0	0	0	0	0	0	0	0	0	0
JAAYBP01	3186	0	0	0	0	0	0	0	0	0	0	0	0	0	0	0	0	0	0
Aquihabitans	1180	0	0	0	0	0	0	0	0	0	0	0	0	0	0	0	0	0	0
JAAZBK01	1023	0	0	0	0	0	0	0	433	0	0	0	0	0	0	0	0	0	0
JAFBAD01	360	0	0	0	0	0	0	0	0	0	0	0	0	0	0	0	0	0	0
JACPNX01	272	0	0	0	0	0	0	0	0	0	0	0	0	0	0	0	0	0	0
JADGOP01	734	0	0	0	0	0	0	0	0	0	0	0	0	0	0	0	0	0	0
SXMI01	659	0	0	0	0	0	0	0	0	0	0	0	0	0	0	0	0	0	0
CAJANQ01	300	0	0	0	0	0	0	0	0	0	0	0	0	0	0	0	0	0	0
AWTP1-35	3833	0	0	0	0	0	0	0	0	0	0	0	0	0	0	0	0	0	0
SKRR01	484	0	0	0	0	0	0	0	0	0	0	0	0	0	0	0	0	0	0
Microthrix	1066	0	0	0	0	0	0	0	0	0	0	0	0	0	0	0	0	0	0
JADJBW01	87	0	0	0	0	0	0	0	0	0	0	0	0	0	0	0	0	0	0
Bog-756	566	0	0	0	0	0	0	0	0	0	0	0	0	0	0	0	0	0	0
RAAP-2	1574	0	0	0	0	0	0	0	0	0	0	0	0	0	0	0	0	0	0
CADDZP01	173	0	0	0	0	0	0	0	0	0	0	0	0	0	0	0	0	0	0
AC-14	172	0	0	0	0	0	0	0	0	0	0	0	0	0	0	0	0	0	0
CADCTB01	185	0	0	0	0	0	0	0	0	0	0	661	0	0	0	1147	0	0	0
F1-20-MAGs160	300	0	0	0	0	0	0	0	0	0	0	0	0	0	0	0	0	0	0
UBA9410	206	0	0	0	0	0	0	0	0	0	0	0	0	0	0	0	0	0	0
S20-B6	53	0	0	0	0	0	0	0	0	0	0	0	0	0	0	0	0	0	0
WLNW01	0	0	0	0	0	0	0	0	0	0	0	0	0	0	0	0	0	0	0
UBA11606	216	0	0	0	0	0	0	0	0	0	0	0	0	0	0	0	0	0	0
VYCW01	672	0	0	0	0	0	0	0	0	0	0	0	0	0	0	0	0	0	0
Actinomarinicola	356	0	0	0	0	0	0	0	0	0	0	0	0	0	0	0	0	0	0
WHTX01	169	0	0	0	0	0	0	0	0	0	0	0	0	0	0	0	0	0	0
JAEUJM01	238	0	0	0	0	0	0	0	0	0	0	0	0	0	0	0	0	0	0
JAFATL01	315	0	0	0	0	0	0	0	0	0	0	0	0	0	0	0	0	0	0
JADJXE01	180	0	0	0	0	0	0	0	0	0	0	0	0	0	0	0	0	0	0
SIRW01	192	0	0	0	0	0	0	0	0	0	0	0	0	0	0	0	0	0	0
CAIUKV01	369	0	0	0	0	0	0	0	0	0	0	0	0	0	0	0	0	0	0
Chersky-806	189	0	0	0	0	0	0	0	0	0	0	0	0	0	0	0	0	0	0
PALSA-610	378	0	0	0	0	0	0	0	0	0	0	0	0	0	0	0	0	0	0
Solirubrobacter	9532	0	0	0	512	0	0	361	260	181	494	666	747	0	842	2736	0	0	0
Patulibacter	1352	0	0	0	0	0	0	0	100	174	199	303	174	0	0	403	0	0	0
Baekduia	1764	0	0	0	0	0	0	0	0	0	0	325	0	0	0	426	0	0	0
Palsa-465	3981	0	0	0	0	0	0	0	0	0	0	218	0	0	0	782	0	0	0
SEOHO-28	573	0	0	0	0	0	0	0	0	0	0	0	0	0	0	68	0	0	0
CADCVQ01	867	0	0	0	0	0	0	0	0	0	0	421	0	0	0	794	0	0	0
Conexibacter	936	0	0	0	0	0	0	0	0	0	0	207	0	0	0	342	0	0	0
SYBY01	427	0	0	0	0	0	0	0	0	0	0	0	0	0	0	0	0	0	0
CADCVT01	1010	0	0	0	0	0	0	0	0	0	0	423	0	0	297	483	0	0	0
F1-60-MAGs163	491	0	0	0	0	0	0	0	0	0	0	0	0	0	0	0	0	0	0
Palsa-744	428	0	0	0	0	0	0	0	0	0	0	0	0	0	0	0	0	0	0
VAWY01	472	0	0	0	0	0	0	0	0	0	0	0	0	0	0	0	0	0	0
AC-49	310	0	0	0	0	0	0	0	0	0	0	0	0	0	0	0	0	0	0
Palsa-513	271	0	0	0	0	0	0	0	0	0	0	0	0	0	0	0	0	0	0
VAYN01	1204	0	0	0	0	0	0	0	0	0	0	172	154	0	162	704	0	0	0
67-14	633	0	0	0	0	0	0	0	0	145	0	0	0	0	0	131	0	0	0
WHSW01	559	0	0	0	0	0	0	0	0	0	0	0	0	0	0	0	0	0	0
RHKX01	249	0	0	0	0	0	0	0	0	0	0	0	0	0	0	0	0	0	0
VGBV01	194	0	0	0	0	0	0	0	0	0	0	0	0	0	0	0	0	0	0
SHVA01	124	0	0	0	0	0	0	0	0	0	0	0	0	0	0	0	0	0	0
AC-56	78	0	0	0	0	0	0	0	0	0	0	0	0	0	0	0	0	0	0
JACVRW01	1120	0	0	0	0	0	0	0	0	0	0	385	0	0	0	484	0	0	0
JAAYBF01	693	0	0	0	0	0	0	0	0	0	0	0	0	0	0	569	0	0	0
AC-37	252	0	0	0	0	0	0	0	0	0	0	0	0	0	0	0	0	0	0
JACCUC01	241	0	0	0	0	0	0	0	0	0	0	0	0	0	0	100	0	0	0
JACCYP01	154	0	0	0	0	0	0	0	0	0	0	0	0	0	0	0	0	0	0
JACCZR01	83	0	0	0	0	0	0	0	0	0	0	0	0	0	0	0	0	0	0
JACPNS01	60	0	0	0	0	0	0	0	0	0	0	0	0	0	0	0	0	0	0
GMQP-bins7	423	0	0	0	0	0	0	0	0	0	0	0	0	0	0	364	0	0	0
Gaiella	283	0	0	0	0	0	0	0	0	0	0	0	0	0	0	206	0	0	0
JACCTU01	323	0	0	0	0	0	0	0	0	0	0	0	0	0	0	0	0	0	0
PALSA-600	387	0	0	0	0	0	0	0	0	0	0	0	0	0	0	0	0	0	0
Palsa-739	469	0	0	0	0	0	0	0	0	0	0	0	0	0	0	0	0	0	0
VAXT01	151	0	0	0	0	0	0	0	0	0	0	0	0	0	0	0	0	0	0
3-1-20CM-4-69-9	192	0	0	0	0	0	0	0	0	0	0	0	0	0	0	0	0	0	0
JACCRW01	181	0	0	0	0	0	0	0	0	0	0	0	0	0	0	0	0	0	0
13-2-20CM-68-14	337	0	0	0	0	0	0	0	0	0	0	0	0	0	0	0	0	0	0
Miltoncostaea	104	0	0	0	0	0	0	0	0	102	0	0	72	0	54	77	0	0	0
UBA9715	639	1191	5017	3652	55550	182	136	4431	0	0	0	0	0	0	0	0	0	0	0
RUG440	126	210	899	704	23246	0	0	5086	0	0	0	0	0	0	0	0	0	0	0
UBA1367	80	91	1298	1008	6248	0	0	3782	0	0	0	0	0	0	0	0	0	0	0
SCSIO-52909	577	0	0	0	76	0	0	0	93	88	152	1204	305	0	190	2121	0	0	0
SCSIO-52915	143	0	0	0	0	0	0	0	0	0	66	1017	0	0	0	477	0	0	0
Pedobacter	210553	709	693	647	332	185	213	291	309	721	149	257	128	158	235	94	227	95	205
Mucilaginibacter	42055	676	655	523	0	0	0	74	58	47	65	106	60	0	0	0	0	0	0
Arcticibacter	15222	0	0	0	0	0	0	0	0	0	0	0	0	0	0	0	0	0	0
Daejeonella	9177	0	0	0	0	0	0	0	0	51	0	184	0	0	84	0	0	0	0
Sphingobacterium	13096	834	589	643	337	0	0	104	963	3526	152	2439	296	0	1000	0	0	0	0
Pelobium	11203	0	0	0	0	0	0	0	0	0	96	0	0	0	0	0	0	0	0
JACMJM01	1875	0	0	0	0	0	0	0	0	0	0	0	0	0	0	0	0	0	0
SYSU-D00535	627	0	0	0	0	0	0	0	0	0	0	0	0	0	0	0	0	0	0
Pararcticibacter	1193	0	0	0	0	0	0	0	0	0	0	0	0	0	0	0	0	0	0
Pseudosphingobacterium	1411	0	0	0	0	0	0	0	0	0	0	0	0	0	0	0	0	0	0
Parapedobacter	1495	0	0	0	0	0	0	0	0	0	0	0	0	0	0	0	0	0	0
Mucilaginibacter_A	247	0	0	0	0	0	0	0	0	0	0	0	0	0	0	0	0	0	0
UBA2059	1011	0	0	0	0	0	0	0	0	0	0	0	0	0	0	0	0	0	0
Solitalea	169	0	0	0	0	0	0	0	0	0	0	0	0	0	0	0	0	0	0
HMF7647	469	0	0	0	0	0	0	0	0	0	0	0	0	0	0	0	0	0	0
Albibacterium	1018	0	0	0	0	0	0	0	0	0	0	0	0	0	0	0	0	0	0
HMF7056	110	0	0	0	0	0	0	0	0	0	0	0	0	0	0	0	0	0	0
BS3	620	0	0	0	0	0	0	0	0	0	0	0	0	0	0	0	0	0	0
SSFR01	153	0	0	0	0	0	0	0	0	0	0	0	0	0	0	0	0	0	0
CAIKLP01	338	0	0	0	0	0	0	0	0	0	0	0	0	0	0	0	0	0	0
Dyadobacter	156794	0	0	0	0	0	0	0	66	187	119	94	0	0	0	0	0	0	0
Larkinella	9388	0	0	0	0	0	0	0	0	0	0	0	0	0	0	0	0	0	0
Spirosoma	6872	0	0	0	0	0	0	0	0	0	0	61	0	0	0	0	0	0	0
Fibrella	310	0	0	0	0	0	0	0	0	0	0	0	0	0	0	0	0	0	0
Runella	201	0	0	0	0	0	0	0	0	0	0	0	0	0	0	0	0	0	0
Emticicia	445	0	0	0	0	0	0	0	0	0	0	0	0	0	0	0	0	0	0
Fibrisoma	94	0	0	0	0	0	0	0	0	0	0	0	0	0	0	0	0	0	0
Rudanella	100	0	0	0	0	0	0	0	0	0	0	0	0	0	0	0	0	0	0
Siphonobacter	73	0	0	0	0	0	0	0	0	0	0	0	0	0	0	0	0	0	0
Aquirufa	232	0	0	0	0	0	0	0	0	0	0	0	0	0	0	0	0	0	0
Leadbetterella	230	0	0	0	0	0	0	0	0	0	0	0	0	0	0	0	0	0	0
Flectobacillus	94	0	0	0	0	0	0	0	0	0	0	0	0	0	0	0	0	0	0
Rhabdobacter	85	0	0	0	0	0	0	0	0	0	0	0	0	0	0	0	0	0	0
Arcicella	85	0	0	0	0	0	0	0	0	0	0	0	0	0	0	0	0	0	0
Hymenobacter	15768	0	71	0	149	0	0	91	138	9737	702	1217	526	0	1217	104	82	0	244
Rufibacter	2693	0	0	0	0	0	0	0	0	158	362	244	38	0	405	0	0	198	1277
Adhaeribacter	1094	0	0	0	0	0	0	0	0	80	111	333	0	0	388	0	89	54	129
Solirubrum	1359	0	0	0	0	0	0	0	0	277	0	103	0	0	52	0	0	0	0
Pontibacter	650	0	0	0	0	0	0	0	351	1442	4336	9333	364	0	4002	266	354	182	649
Adhaeribacter_A	369	0	0	0	0	0	0	0	0	41	41	59	0	0	132	0	0	0	52
Nibribacter	482	0	0	0	0	0	0	0	0	185	551	191	0	0	228	0	0	0	105
Botryobacter	270	0	0	0	0	0	0	0	0	0	0	62	0	0	0	0	0	0	0
Algoriphagus	838	196	194	162	0	0	0	0	156	0	0	0	0	0	0	0	0	0	0
ELB16-189	2133	144	134	224	0	0	0	0	0	0	0	0	0	0	0	0	0	0	0
Chryseolinea	455	0	0	0	0	0	0	0	0	0	0	0	78	0	0	0	0	0	0
Ohtaekwangia	318	0	0	0	0	0	0	0	0	0	0	0	0	0	0	0	0	0	0
UBA2336	475	0	0	0	0	0	0	0	0	0	0	0	0	0	0	0	0	0	0
Litoribacter	113	0	0	0	0	0	0	0	0	0	0	0	0	0	0	0	0	0	0
PWU20	77	0	0	0	0	0	0	0	0	0	0	0	0	0	0	0	0	0	0
Fulvivirga	1182	78	152	0	0	0	0	0	0	0	0	0	0	0	0	0	0	0	0
Echinicola	279	0	0	0	0	0	0	0	0	0	0	0	0	0	0	0	0	0	0
Cyclobacterium	102	0	0	0	0	0	0	0	0	0	0	0	8	0	0	0	0	0	0
Fabibacter	314	0	0	0	0	0	0	0	0	0	0	0	0	0	0	0	0	0	0
SW124	79	0	0	0	0	0	0	0	0	0	0	0	0	0	0	0	0	0	0
Rhodocytophaga	415	0	0	0	0	0	0	0	0	0	0	85	0	0	0	0	0	0	0
JACMQM01	253	0	0	0	0	0	0	0	0	0	0	0	0	0	0	0	0	0	0
Flammeovirga	47	52	0	0	0	0	0	0	0	0	0	0	0	0	0	0	0	0	0
Flavobacterium	110877	5024	7697	7033	3330	982	807	1881	3858	7075	2401	1945	1444	2442	4737	347	2426	2820	2207
Muricauda	2522	204	0	0	0	0	0	0	0	0	0	0	0	0	0	0	0	0	0
Winogradskyella	1959	212	195	197	0	0	0	90	196	226	143	0	0	0	0	0	1310	0	0
Maribacter	1756	2798	2794	2393	1236	964	805	1326	534	0	0	0	0	0	0	0	0	0	0
Polaribacter	642	593	343	530	423	176	125	284	257	0	0	0	75	0	0	0	0	0	884
Aequorivita	544	46	613	391	0	0	0	0	633	160	280	0	163	0	0	0	0	0	0
Salegentibacter	1050	0	58	53	0	26	0	24	0	0	0	0	0	0	0	0	0	0	0
Aquimarina	313	415	269	277	0	0	0	72	113	0	0	0	0	0	0	0	0	0	0
Capnocytophaga	415	2200	590	746	0	0	305	711	0	0	0	0	0	0	0	0	0	0	0
Lutibacter	364	296	252	258	128	0	0	86	0	0	0	0	0	0	0	0	0	0	0
Leeuwenhoekiella	2760	0	0	0	0	0	0	0	0	0	0	0	0	0	0	0	0	0	0
Arenibacter	277	0	0	0	0	0	0	0	0	0	0	0	0	0	0	0	0	0	0
Gramella	389	2393	2519	2054	1412	815	1462	1393	1777	776	1127	500	369	0	0	0	0	0	0
Tenacibaculum	194	295	0	0	0	0	0	99	94	54	0	0	0	0	0	0	0	0	0
Psychroflexus	218	0	0	0	0	0	0	68	0	0	0	0	0	0	0	0	0	0	0
Nonlabens	574	0	402	257	0	0	305	387	0	0	0	0	0	0	0	0	0	0	0
Salinimicrobium	76	0	0	0	0	0	0	0	0	0	0	0	0	0	0	0	0	0	0
Mariniflexile	246	0	0	0	0	0	0	0	0	0	0	0	0	0	0	0	0	0	0
Mesonia	950	0	0	0	0	0	0	0	387	0	1746	0	0	0	0	0	0	0	0
Gillisia	515	0	0	0	0	0	0	0	0	0	0	0	0	0	0	0	0	0	0
Sinomicrobium	476	0	0	0	0	0	0	0	0	0	0	0	0	0	0	0	0	0	0
Kordia	90	0	0	0	0	0	0	0	0	0	0	0	0	0	0	0	0	0	0
Confluentibacter	324	116	0	0	0	0	0	0	0	0	0	0	0	0	0	0	0	0	0
Cellulophaga	427	0	0	0	0	0	0	0	0	0	0	0	0	0	0	0	0	0	0
MS024-2A	344	0	0	0	0	0	0	0	0	0	0	0	0	0	0	0	0	0	0
MAG-121220-bin8	528	310	0	0	0	0	0	0	0	0	0	0	0	0	0	0	0	0	0
Kaistella	56824	242	304	369	0	0	0	0	6417	2358	8274	4070	403	0	1159	98	0	0	0
Chryseobacterium	23753	801	677	1032	813	390	428	628	2133	4458	344	278	421	235	174	494	0	0	0
Planobacterium	14783	0	0	0	0	0	0	0	213	229	403	325	0	0	1377	0	0	0	0
Epilithonimonas	7387	382	517	362	0	0	0	0	0	0	0	0	0	0	0	0	0	0	0
Elizabethkingia	7859	0	0	0	0	0	0	0	0	0	0	0	0	0	0	0	0	0	0
Amniculibacterium	863	0	0	0	0	0	0	0	0	0	0	0	0	0	0	0	0	0	0
Empedobacter	983	1558	1160	1630	2545	891	1250	849	1919	0	0	0	0	0	0	0	0	0	0
Halpernia	170	0	0	0	0	0	0	0	0	0	0	0	0	0	0	0	0	0	0
Cloacibacterium	239	0	0	0	0	0	0	0	0	0	0	0	0	0	0	0	0	0	0
Riemerella	141	0	0	0	0	0	0	0	0	0	0	0	0	0	0	298	0	0	0
Fluviicola	1977	0	0	0	0	0	0	0	0	0	0	0	0	0	0	0	0	0	0
UBA952	176	0	0	0	0	0	0	0	0	0	0	0	0	0	0	0	0	0	0
UBA4466	93	0	0	0	0	0	0	0	0	0	0	0	0	0	0	0	0	0	0
M0103	245	0	0	0	0	0	0	0	0	0	0	0	0	0	0	0	0	0	0
PHOS-HE28	713	0	0	0	0	0	0	0	0	0	0	0	0	0	0	0	0	0	0
Flavipsychrobacter	21124	0	0	0	0	0	0	0	0	0	0	0	0	0	0	0	0	0	0
Flavisolibacter	14089	0	0	0	0	0	0	0	0	84	157	696	0	0	1125	0	0	0	263
Paracnuella	15676	0	157	76	0	0	0	0	111	74	0	332	0	0	350	0	0	0	123
Ferruginibacter	20965	239	3321	2077	1559	0	0	0	6408	665	0	1156	0	0	0	0	0	0	0
Segetibacter	5414	0	0	0	0	0	0	0	0	0	0	0	0	0	0	0	0	0	0
JJ008	17946	257	635	399	0	0	0	95	0	0	0	151	0	0	0	0	0	0	0
Chitinophaga	4225	155	65	77	0	0	0	0	0	73	62	167	108	0	0	0	0	0	0
Sediminibacterium	10421	199	84	132	481	81	234	168	171	337	532	0	0	0	0	0	201	264	68
46-32	8220	0	0	0	0	0	0	0	0	0	0	0	0	0	0	0	0	0	0
Niastella	1501	0	0	0	0	0	0	0	0	0	0	0	0	0	0	0	0	0	0
Edaphocola	5220	622	318	236	0	0	0	0	0	0	0	0	0	0	0	0	0	0	0
Puia	2340	0	0	0	0	0	0	0	0	0	0	0	0	0	0	0	0	0	0
Flavitalea	1778	0	0	0	0	0	0	0	0	0	0	0	0	0	0	0	0	0	0
Panacibacter	1680	0	91	71	0	0	0	0	0	0	0	0	0	0	0	0	0	0	0
VBAT01	624	0	0	0	0	0	0	0	0	0	0	0	0	0	0	0	0	0	0
Cnuella	844	0	0	0	0	0	0	0	0	0	0	0	0	0	0	0	0	0	0
Lacibacter	1010	0	0	0	0	0	0	0	0	0	0	0	0	0	0	0	0	0	0
Flavihumibacter	1292	0	0	0	0	0	0	0	0	0	0	0	186	0	0	0	0	0	0
Ginsengibacter	3352	0	0	0	0	0	0	0	0	0	0	0	0	0	0	0	0	0	0
Parafilimonas	4196	0	0	0	0	0	0	0	0	0	0	0	0	0	0	0	0	0	0
Niabella	919	0	0	0	0	0	0	0	0	0	0	0	0	0	0	0	0	0	0
Filimonas	448	0	0	0	0	0	0	0	0	0	0	0	0	0	0	0	0	0	0
Paraflavitalea	1335	0	0	0	0	0	0	0	0	0	0	0	0	0	0	0	0	0	0
SXYR01	1032	0	0	0	0	0	0	0	0	0	0	0	0	0	0	0	0	0	0
Flaviaesturariibacter	394	0	0	0	0	0	0	0	0	0	0	0	0	0	0	0	0	0	0
Agriterribacter	2708	0	0	0	0	0	0	0	0	0	0	0	0	0	0	0	0	0	0
CAILAF01	3984	0	0	0	0	0	0	0	0	0	0	0	0	0	0	0	0	0	0
JACMLD01	411	0	0	0	0	0	0	0	0	0	0	0	0	0	0	0	0	0	0
UBA1312	3798	0	0	0	0	0	0	0	0	0	0	0	0	0	0	0	0	0	0
OLB11	1204	581	1082	861	0	0	0	45	0	0	0	0	0	0	0	0	0	0	0
Pseudobacter	308	0	0	0	0	0	0	0	0	0	364	0	166	0	0	0	0	0	0
UBA3961	713	0	0	0	0	0	0	0	0	0	0	0	0	0	0	0	0	0	0
JADCRZ01	182	0	0	0	0	0	0	0	0	0	0	0	0	0	0	0	0	0	0
Terrimonas	1112	0	0	0	0	0	0	0	0	0	0	0	0	0	0	0	0	0	0
AWTP1-9	434	0	0	0	0	0	0	0	0	0	0	0	0	0	0	0	0	0	0
CW01	367	0	0	0	0	0	0	0	0	0	0	0	0	0	0	0	0	0	0
UBA1952	2076	0	0	0	0	0	0	0	0	0	0	0	0	0	0	0	0	0	0
SpSt-398	425	0	0	0	0	0	0	0	0	0	0	0	0	0	0	0	0	0	0
MGR-bin208	966	0	0	0	0	0	0	0	0	0	0	0	0	0	0	0	0	0	0
JAFDYH01	1485	0	0	0	0	0	0	0	0	0	0	0	0	0	0	0	0	0	0
UTBCD1	931	0	0	0	0	0	0	0	0	0	0	0	0	0	0	0	0	0	0
Ilyomonas	149	0	0	0	0	0	0	0	0	0	0	0	0	0	0	0	0	0	0
Flavisolibacter_B	294	0	0	0	0	0	0	0	0	0	0	0	0	0	0	0	0	0	0
Phnomibacter	668	0	0	0	0	0	0	0	0	0	0	0	0	0	0	0	0	0	0
Foetidibacter	215	0	0	0	0	0	0	0	0	0	0	0	0	0	0	0	0	0	0
VBAR01	128	0	0	0	0	0	0	0	0	0	0	0	0	0	0	0	0	0	0
VBAS01	407	0	0	0	0	0	0	0	0	0	0	0	0	0	0	0	0	0	0
Arachidicoccus	298	0	0	0	0	0	0	0	0	0	0	0	0	0	0	0	0	0	0
JABDFW01	180	0	0	0	0	0	0	0	0	0	0	0	0	0	0	0	0	0	0
JAAFHG01	505	0	0	0	0	0	0	0	0	0	0	0	0	0	0	0	0	0	0
Hydrotalea	302	0	0	0	0	0	0	0	0	0	0	0	0	0	0	0	0	0	0
PMP191F	331	0	0	0	0	0	0	0	0	0	0	0	0	0	0	0	0	0	0
JACDAZ01	210	0	0	0	0	0	0	0	0	0	0	0	0	0	0	0	0	0	0
Parasegetibacter	94	0	0	0	0	0	0	0	0	0	0	0	0	0	0	0	0	0	0
Deminuibacter	85	0	0	0	0	0	0	0	0	0	0	0	0	0	0	0	0	0	0
JAFKHH01	484	0	0	0	0	0	0	0	0	0	0	0	0	0	0	0	0	0	0
UBA10646	182	0	0	0	0	0	0	0	0	0	0	0	0	0	0	0	0	0	0
UBA1930	1288	0	0	0	0	0	0	0	0	0	0	0	0	0	0	0	0	0	0
M3007	262	0	0	0	0	0	0	0	0	0	0	0	0	0	0	0	0	0	0
JADKGY01	180	0	0	0	0	0	0	0	0	0	0	0	0	0	0	0	0	0	0
UBA3362	1276	61	0	0	0	0	0	0	0	0	0	0	0	0	0	0	0	0	0
OLB9	349	0	0	0	0	0	0	0	0	0	0	0	0	0	0	0	0	0	0
UBA6168	68	0	0	0	0	0	0	0	0	62	0	0	0	0	0	0	0	0	0
Haliscomenobacter	54	0	0	0	0	0	0	0	0	0	0	0	0	0	0	0	0	0	0
Lewinella_A	43	0	0	0	0	0	0	0	0	0	0	1888	0	0	0	0	0	0	0
Bog-950	898	0	0	0	0	0	0	0	0	0	0	0	0	0	0	0	0	0	0
UBA1941	92	0	0	0	0	0	0	0	0	0	0	0	0	0	0	0	0	0	0
JACMJP01	58	0	0	0	0	0	0	0	0	0	0	0	0	0	0	0	0	0	0
JAEUUX01	297	0	0	0	0	0	0	0	0	0	0	0	0	0	0	0	0	0	0
JACCZZ01	90	0	0	0	0	0	0	0	0	0	0	0	0	0	0	0	0	0	0
JADJSS01	136	0	0	0	0	0	0	0	0	0	0	0	0	0	0	0	0	0	0
Onthomorpha	8275	74	46	18	136	0	0	0	0	0	0	0	0	0	0	0	0	0	0
UBA1711	320	243	70	0	93	0	67	45	0	0	0	0	0	69	0	611	0	0	54
HGM05376	190	0	0	0	0	0	0	0	0	0	0	0	0	0	0	0	0	0	0
Prevotella	2094	3248	6519	5201	3366	1554	4237	19084	806	952	2124	437	396	813	7120	416	989	355	1378
UBA4372	580	117	180	115	215	0	98	226	0	0	74	0	0	0	0	130	0	0	0
Bacteroides	4194	447784	629002	501695	435	30343	21290	216330	5119	6895	9689	1291	6353	460	1757	3770	7423	100913	42136
Phocaeicola	3632	266482	190929	173106	641	108318	20848	2347224	1302	8453	7276	1550	4272	0	2459	0	2369	2387	4627
HGM04593	259	186	321	271	86	142	268	145	0	0	59	0	0	0	0	0	0	0	0
Alloprevotella	108	167	334	292	120	185	1031	322	0	154	225	71	0	0	0	0	0	0	0
UBA1189	81	0	0	0	0	0	0	0	0	0	0	0	0	0	0	0	0	0	0
UBA4334	65	0	50	77	120	0	42	127	0	52	158	0	72	0	0	0	0	0	0
UBA1179	45	171	178	146	0	0	0	0	0	0	0	0	0	0	0	0	0	0	0
RGIG9379	373	140	0	0	0	0	0	0	0	0	0	0	0	0	0	0	0	0	0
RF16	324	179	494	508	162	87	219	200	116	0	99	0	40	0	0	0	0	0	0
UBA1181	153	149	206	123	0	0	0	142	0	0	146	0	85	0	0	0	0	0	0
Paludibacter	313	1316	1923	1751	0	0	0	62	0	0	0	0	0	0	0	0	0	0	0
Aphodosoma	111	0	41	0	0	0	0	0	0	0	0	0	0	0	0	0	0	0	0
Cryptobacteroides	1286	1180	2886	2415	1550	372	1118	955	2139	543	1019	133	321	0	569	819	371	0	0
Egerieousia	92	150	191	160	101	0	0	0	0	0	0	0	0	0	0	0	0	0	0
Alistipes	10763	82414	41254	44360	11284	0	4011	20460	0	0	24666	0	44154	0	743	352	0	0	103
CAG-485	131	210	721	468	43	0	244	115	0	0	0	0	376	0	0	0	0	0	0
Sodaliphilus	84	120	199	187	204	0	44	103	0	0	0	0	0	0	0	0	0	0	0
Duncaniella	212	592	1124	1314	0	0	0	0	0	0	0	0	0	0	0	0	0	0	0
CAG-873	48	0	196	77	0	0	0	0	0	0	0	0	64	0	0	0	0	0	0
Draconibacterium	325	207	323	241	0	0	0	0	0	0	0	0	0	0	0	0	0	0	0
UBA6024	145	0	99	100	0	0	0	0	0	0	0	0	0	0	0	0	0	0	0
JAAFHB01	298	0	518	674	0	0	0	0	0	0	0	0	0	395	0	0	0	0	0
Limimorpha	370	366	219	254	320	0	157	239	0	0	0	0	32	0	0	93	0	0	0
UBA6192	160	0	21	10	0	0	0	0	17	0	0	0	0	0	0	0	0	0	0
Dysgonomonas	133	2662	3052	2532	0	62	190	130	0	0	52	0	0	0	0	0	0	0	0
Proteiniphilum	166	155	176	258	383	0	0	0	0	0	0	0	0	0	0	0	0	0	0
Parabacteroides	901	119140	75003	65228	0	2219	4855	41227	0	1954	769	0	831	0	0	1416	860	0	552
LD21	122	121	227	164	0	0	0	0	0	0	0	0	0	0	0	0	0	0	0
CAIRDP01	144	0	0	0	0	0	0	0	0	0	0	0	0	0	0	0	0	0	0
UBA7332	79	4056920	1736106	2008809	1181	530	220	54004	0	0	0	97	0	0	0	0	0	0	0
JACABE01	102	0	47	0	0	0	0	0	0	0	0	0	0	0	0	0	0	0	0
UBA4417	166	0	0	0	0	0	0	0	0	0	0	0	0	0	0	0	0	0	0
UBA2475	1224	54	0	0	0	0	0	0	0	0	0	0	0	0	0	0	0	0	0
UBA4416	3101	169	149	168	0	0	0	59	0	0	0	0	0	0	0	0	0	0	0
PALSA-968	126	0	0	0	0	0	0	0	0	0	0	0	0	0	0	0	0	0	0
2-12-FULL-35-15	729	0	72	58	0	0	0	0	0	0	0	0	0	0	0	0	0	0	0
UBA6183	597	0	0	0	0	0	0	0	0	0	0	0	0	0	0	0	0	0	0
B1	483	0	0	0	0	0	0	0	0	0	0	0	0	0	0	0	0	0	0
CAINEC01	230	0	0	0	0	0	0	0	0	0	0	0	0	0	0	0	0	0	0
OLB10	941	0	0	0	0	0	0	0	0	0	0	0	0	0	0	0	0	0	0
Rubrivirga	922	0	0	0	0	0	0	0	0	0	0	0	0	0	0	0	0	0	0
Rubricoccus	292	0	0	0	0	0	0	0	0	0	0	0	0	0	0	0	0	0	0
JAFDZO01	277	0	0	0	0	0	0	0	0	0	0	0	0	0	0	0	0	0	0
Chlorobium	250	0	0	0	0	0	0	0	1235	0	94	0	0	0	0	0	0	0	0
Fusobacterium_A	738362	8877008	6103599	6448861	7729559	4037657	6280492	5139228	4061117	254375	788782	14264	53629	6121606	6914536	1334613	11189619	8655068	8272037
Fusobacterium	8625	37446	34413	34798	28448	29587	51060	25532	38229	3480	6612	67	680	11202	16344	29702	23167	18451	20056
Fusobacterium_B	5921	49759	39940	39369	47854	28569	49880	333213	20791	1801	5696	0	569	19991	18818	59588	73544	25316	36684
Cetobacterium_A	1532	1241904	363003	408685	430338	22162	48782	73232	9321	1876	2349	64	392	7736	15555	6601	24584	20927	16499
Fusobacterium_C	1181	1984	735	907	767	527	651	858	571	231	368	0	0	259	747	23922	229	196	450
Cetobacterium	385	18160	5393	6448	7910	2617	3468	2623	1652	144	341	0	66	1531	2081	968	3296	2876	2668
Psychrilyobacter	130	971	492	524	516	289	274	319	253	40	70	0	0	248	60	441	88	128	106
Hypnocyclicus	112	664	441	445	485	424	534	378	165	0	55	0	0	53	138	756	194	134	147
JAGNZR01	99	1248	468	499	410	79	98	156	82	0	59	0	0	0	103	618	119	100	78
JAFGUR01	74	647	305	402	353	200	179	290	230	0	17	0	0	93	37	707	116	138	190
Streptobacillus	61	556	155	219	373	81	123	253	193	0	6941	0	4874	171	74	507	116	69	239
Leptotrichia	103	1259	660	656	670	435	525	690	351	0	90	0	0	130	361	1136	436	433	472
PSRF01	13181	0	0	0	0	0	0	0	0	0	0	0	0	0	0	0	0	0	0
OLB17	3602	0	0	0	0	0	0	0	0	299	0	157	98	0	189	0	0	0	0
GCA-002050365	2830	0	0	0	0	0	0	0	0	0	0	66	0	0	0	0	0	0	0
QHXN01	4650	0	0	0	0	0	0	0	0	0	0	416	0	0	0	0	0	0	0
UBA11740	1579	0	0	0	0	0	0	0	0	0	0	0	0	0	0	0	0	0	0
SXVE01	685	0	0	0	0	0	0	0	0	0	0	0	0	0	0	0	0	0	0
JACMLC01	734	0	0	0	0	0	0	0	0	0	0	0	0	0	0	0	0	0	0
JAFDVJ01	316	0	199	102	0	0	0	0	0	0	0	0	0	0	0	0	0	0	0
QHXM01	229	0	0	0	0	0	0	0	0	0	0	0	0	0	0	0	0	0	0
JACVRN01	139	0	0	0	0	0	0	0	0	0	0	0	0	0	0	0	0	0	0
JACDEG01	219	0	0	0	0	0	0	0	0	0	0	0	0	0	0	0	0	0	0
QHXQ01	88	0	0	0	0	0	0	0	0	0	0	0	0	0	0	0	0	0	0
3-1-20CM-3-53-8	93	0	0	0	0	0	0	0	0	0	0	0	0	0	0	0	0	0	0
JACCRA01	83	0	0	0	0	0	0	0	0	0	0	0	0	0	0	0	0	0	0
JACCYN01	66	0	0	0	0	0	0	0	0	0	0	0	0	0	0	0	0	0	0
QQUY01	34	0	0	0	0	0	0	0	0	0	0	0	0	0	0	0	0	0	0
RBC074	244	0	0	0	0	0	0	0	0	0	0	0	0	0	0	0	0	0	0
JACPYM01	90	0	0	0	0	0	0	0	0	0	0	0	0	0	0	0	0	0	0
JADGNW01	118	0	0	0	0	0	0	0	0	0	0	0	0	0	0	0	0	0	0
JACQDB01	60	0	0	0	0	0	0	0	0	0	0	0	0	0	0	0	0	0	0
QHVH01	121	0	0	0	0	0	0	0	0	0	0	0	0	0	0	0	0	0	0
Gp6-AA45	4242	0	0	0	0	0	0	0	0	0	0	0	0	0	0	0	0	0	0
CADEFD01	3038	0	0	0	0	0	0	0	0	0	0	0	0	0	0	0	0	0	0
12-FULL-67-14b	4995	0	0	0	0	0	0	0	0	0	0	0	0	0	0	0	0	0	0
Gp6-AA40	2265	0	0	0	0	0	0	0	0	0	0	293	0	0	0	0	0	0	0
WHSN01	783	0	0	0	0	0	0	0	0	0	0	0	0	0	0	0	0	0	0
JAENWD01	208	0	0	0	0	0	0	0	0	0	0	0	0	0	0	0	0	0	0
2-02-FULL-65-29	178	0	0	0	0	0	0	0	0	0	0	0	0	0	0	0	0	0	0
JADGOC01	777	0	0	0	0	0	0	0	0	0	0	0	0	0	0	0	0	0	0
2-12-FULL-65-11	445	0	0	0	0	0	0	0	0	0	0	0	0	0	0	0	0	0	0
JACCSI01	58	0	0	0	0	0	0	0	0	0	0	0	0	0	0	0	0	0	0
JABFRY01	62	0	0	0	0	0	0	0	0	0	0	0	0	0	0	0	0	0	0
JACDCA01	836	0	0	0	0	0	0	0	0	0	0	230	0	0	0	0	0	0	0
QHWT01	3006	0	0	0	0	0	0	0	0	0	0	0	0	0	0	0	0	0	0
2-12-FULL-66-21	266	0	0	0	0	0	0	0	0	0	0	0	0	0	0	0	0	0	0
Gp6-AA38	218	0	0	0	0	0	0	0	0	0	0	0	0	0	0	0	0	0	0
JACCXG01	320	0	0	0	0	0	0	0	0	0	0	0	0	0	0	0	0	0	0
JACPDI01	70	0	0	0	0	0	0	0	0	0	0	0	0	0	0	0	0	0	0
Luteitalea	1304	0	0	0	0	0	0	0	0	150	0	276	190	0	236	0	0	0	0
WHTT01	212	0	0	0	0	0	0	0	0	0	0	0	0	0	0	0	0	0	0
SYFT01	199	0	0	0	0	0	0	0	0	0	0	0	0	0	0	0	0	0	0
SCN-69-37	171	0	0	0	0	0	0	0	0	0	0	0	0	0	0	0	0	0	0
SCUN01	63	0	0	0	0	0	0	0	0	0	0	0	0	0	0	0	0	0	0
WTFV01	119	0	0	0	0	0	0	0	0	0	0	0	0	0	0	0	0	0	0
JACQTH01	132	0	0	0	0	0	0	0	0	0	0	0	0	0	0	0	0	0	0
FEN-299	169	0	0	0	0	0	0	0	0	0	0	0	0	0	0	0	0	0	0
JAEUQQ01	161	0	0	0	0	0	0	0	0	0	0	0	0	0	0	0	0	0	0
AA29	512	0	0	0	0	0	0	0	0	0	0	0	0	0	0	0	0	0	0
AA32	1304	0	0	0	0	0	0	0	0	0	0	0	0	0	0	0	0	0	0
CADEEV01	89	0	0	0	0	0	0	0	0	0	0	0	0	0	0	0	0	0	0
CADEFT01	190	0	0	0	0	0	0	0	0	0	0	0	0	0	0	0	0	0	0
Solibacter	551	0	0	0	0	0	0	0	0	0	0	0	0	0	0	0	0	0	0
Ga0077553	361	0	0	0	0	0	0	0	0	0	0	0	0	0	0	0	0	0	0
Palsa-187	660	0	0	0	0	0	0	0	0	0	0	0	0	0	0	0	0	0	0
BOG-234	86	0	0	0	0	0	0	0	0	0	0	0	0	0	0	0	0	0	0
Paludibaculum	101	0	0	0	0	0	0	0	0	0	0	0	0	0	0	0	0	0	0
Bog-105	126	0	0	0	0	0	0	0	0	0	0	0	0	0	0	0	0	0	0
QHXW01	69	0	0	0	0	0	0	0	0	0	0	0	0	0	0	0	0	0	0
Palsa-89	117	0	0	0	0	0	0	0	0	0	0	0	0	0	0	0	0	0	0
Gp1-AA142	1510	0	0	0	0	0	0	0	0	0	0	0	0	0	0	0	0	0	0
Sulfotelmatobacter	188	0	0	0	0	0	0	0	0	0	0	0	0	0	0	0	0	0	0
Edaphobacter	220	0	0	0	0	0	0	0	0	0	0	0	0	0	0	0	0	0	0
Terracidiphilus	264	0	0	0	0	0	0	0	0	0	0	0	0	0	0	0	0	0	0
Acidoferrum	323	0	0	0	0	0	0	0	0	0	0	0	0	0	0	0	0	0	0
20CM-2-55-15	150	0	0	0	0	0	0	0	0	0	0	0	0	0	0	0	0	0	0
QHVT01	1136	0	0	0	0	0	0	0	0	0	0	288	0	0	0	0	0	0	0
JADGNZ01	445	0	0	0	0	0	0	0	0	0	0	0	0	0	0	0	0	0	0
UBA5704	114	0	0	0	0	0	0	0	0	0	0	0	0	0	0	0	0	0	0
JAGPDF01	142	0	0	0	0	0	0	0	0	0	0	0	0	0	0	0	0	0	0
Gp7-AA6	92	0	0	0	0	0	0	0	0	0	0	0	0	0	0	0	0	0	0
Geothrix	68	0	0	0	0	0	0	0	0	0	0	0	0	0	0	0	0	0	0
AV80	9267	0	0	0	0	0	0	0	0	0	0	0	0	0	0	0	0	0	0
Udaeobacter	7191	0	0	0	0	0	0	0	0	0	0	0	0	0	0	0	0	0	0
JACCTI01	535	0	0	0	0	0	0	0	0	0	0	0	0	0	0	0	0	0	0
AV69	1299	0	0	0	0	0	0	0	0	0	0	0	0	0	0	0	0	0	0
Palsa-1392	737	0	0	0	0	0	0	0	0	0	0	0	0	0	0	0	0	0	0
AV40	650	0	0	0	0	0	0	0	0	0	0	0	0	0	0	0	0	0	0
UBA10450	383	0	0	0	0	0	0	0	0	0	0	0	0	0	0	0	0	0	0
Palsa-1382	178	0	0	0	0	0	0	0	0	0	0	0	0	0	0	0	0	0	0
AV133	126	0	0	0	0	0	0	0	0	0	0	0	0	0	0	0	0	0	0
Chthoniobacter	790	0	0	0	0	0	0	0	0	0	0	0	0	0	0	0	0	0	0
SXWH01	1495	0	0	0	0	0	0	0	0	0	0	0	0	0	0	0	0	0	0
VFJQ01	245	0	0	0	0	0	0	0	0	0	0	0	0	0	0	0	0	0	0
UBA695	149	0	0	0	0	0	0	0	0	0	0	0	0	0	0	0	0	0	0
Prosthecobacter	3723	388	174	139	153	0	0	0	0	0	0	0	0	0	0	0	0	0	0
Roseimicrobium	1700	0	0	0	0	0	0	0	0	0	0	0	0	0	0	0	0	0	0
Verrucomicrobium	539	0	0	0	0	0	0	0	0	0	0	0	0	0	0	0	0	0	0
Phragmitibacter	104	0	0	0	0	0	0	0	0	0	0	0	0	0	0	0	0	0	0
Luteolibacter	4169	0	0	0	0	0	0	0	65	56	0	0	46	0	0	0	0	0	0
Haloferula	1258	0	0	0	0	0	0	0	0	0	0	0	0	0	0	0	0	0	0
Akkermansia	755	417	467	361	93	36750	1255	11822	834	1658	188	255	979	0	243	0	0	0	0
CAIZWU01	611	0	0	0	0	0	0	0	0	0	0	0	0	0	0	0	0	0	0
Arctic95D-9	145	0	0	0	0	0	0	0	0	0	0	0	0	0	0	0	0	0	0
ER46	2281	0	0	0	0	0	0	0	0	0	0	97	0	0	0	0	0	0	0
Lacunisphaera	609	0	0	0	0	0	0	0	0	0	0	0	0	0	0	0	0	0	0
Opi-474	644	0	0	0	0	0	0	0	0	0	0	0	0	0	0	0	0	0	0
Didemnitutus	289	0	0	0	0	0	0	0	0	0	0	0	0	0	0	0	0	0	0
CAITWF01	994	0	0	0	0	0	0	0	0	0	0	0	0	0	0	0	0	0	0
Tous-C4FEB	641	0	0	0	0	0	0	0	0	0	0	0	0	0	0	0	0	0	0
Nibricoccus	81	0	0	0	0	0	0	0	0	0	0	0	0	0	0	0	0	0	0
Palsa-1447	112	0	0	0	0	0	0	0	0	0	0	0	0	0	0	0	0	0	0
UBA6669	241	0	0	0	0	0	0	0	0	0	0	0	0	0	0	0	0	0	0
Opitutus	633	0	0	0	0	0	0	0	0	0	0	0	0	0	0	0	0	0	0
UBA953	154	0	0	0	0	0	0	0	0	0	0	0	0	0	0	0	0	0	0
UBA11358	420	0	0	0	0	0	0	0	0	0	0	0	0	0	0	0	0	0	0
SCTL01	205	0	0	0	0	0	0	0	0	0	0	0	0	0	0	0	0	0	0
SXTU01	1107	0	0	0	0	0	0	0	0	0	0	0	0	0	0	0	0	0	0
AV2	283	0	0	0	0	0	0	0	0	0	0	0	0	0	0	0	0	0	0
PALSA-1396	238	0	0	0	0	0	0	0	0	0	0	0	0	0	0	0	0	0	0
VHCZ01	112	0	0	0	0	0	0	0	0	0	0	0	0	0	0	0	0	0	0
UBA1067	568	0	0	0	110	0	0	283	0	0	0	0	0	0	0	0	0	0	0
UBA1731	261	0	0	0	0	0	0	0	0	0	0	0	0	0	0	0	0	0	0
RUG572	86	0	0	0	0	0	0	59	0	0	0	0	0	0	0	0	0	0	0
UBA1784	83	0	0	0	0	0	0	0	0	0	0	0	0	0	0	0	0	0	0
Ligilactobacillus	1808	3609	41120	22778	783	11095	26837	126237	1142	432	694	394	393	5548	6025	5356	5750	1820	10113
Pediococcus	907	240	418	307	60	97	271	1789	115	0	0	0	0	748	240	73	0	0	149
F6-6636	305	3002	11556	6598	0	4111	10103	60999	0	289	0	0	0	19282	9098	0	1147	0	4241
Lactobacillus	211	6245	3537	2506	155	1167	2525	10829	1051	300	913	99	1249	3110	870	219344	260	483	2833
Limosilactobacillus	602	1414	14922	8618	2771	5055	12338	57742	585	304	435	117	626	5804	11949	113294	1460	0	5935
Companilactobacillus	53	354	921	588	78	337	682	4425	123	49	0	0	0	915	536	202	129	101	292
Streptococcus	2817	71629	504114	448337	218681	4961	9506	17358	72729	12577	26346	949	28856	8965	6519	243974	8582	32295	38113
Enterococcus_B	24205	52058	70326	48253	15427	29838	63236	78143	222400	26813	33215	3035	63300	107189	144209	252555	67939	166713	139539
Listeria	113	274	544	252	193	92	272	399	474	115	2605	0	1302	165	0	1058	0	325	381
Turicibacter	5946	7510	12378	9518	376	328	327	7226	324	1193	1024	136	300	2114	5304	581	545	7937	17975
Ureaplasma	508	1149	0	0	0	0	0	84	100	0	186	0	0	0	0	0	0	0	0
Malacoplasma	237	198	0	0	0	0	0	0	0	0	0	0	0	0	0	0	0	0	0
Malacoplasma_A	931	526	0	0	0	0	0	0	0	0	0	0	0	0	0	0	0	0	0
RUG11194	60	262	0	0	0	0	0	0	0	0	0	0	0	0	0	0	0	0	0
Mycoplasma_L	375	1001	0	0	0	0	0	0	0	0	0	0	0	0	0	0	0	0	0
UBA3375	908	26800	0	0	0	0	0	0	0	531	0	0	0	0	0	0	0	0	0
Metamycoplasma	239	2075	366	281	134	0	406	419	870	0	0	0	459	0	0	359	0	0	0
Spiroplasma_A	61	135	121	73	0	0	0	0	159	0	0	0	0	0	0	0	0	0	0
Pradoshia	1545	0	0	0	0	0	0	167	0	0	0	0	0	0	0	0	0	0	0
Peribacillus	131	0	0	0	0	0	0	119	0	0	0	0	0	0	0	93	0	0	0
Neobacillus	200	968	1327	857	472	646	795	1060	411	126	241	0	228	398	599	262	0	0	273
Cytobacillus	67	99	124	113	55	91	47	189	81	45	0	0	0	0	0	0	0	0	0
RUG13038	450	864	181	283	333	101	161	247	120	0	0	0	0	0	0	0	547	460	197
UBA3789	366	663	307	545	1602	111	161	425	1295	0	64	0	379	1132	180	378	1489	1248	661
Faecimonas	469	0	636	669	0	0	0	243	0	0	0	0	0	0	0	0	0	0	0
UMGS995	60	0	0	0	0	0	0	0	0	0	0	0	0	0	0	0	0	0	0
Staphylococcus	10516	3277	2295	2173	1155	3170	3457	5204	5229	10624	17298	1997	20184	3507	1162	11018	946	1683	2830
Gemella	1933	764	473	474	401	276	219	580	656	249	410	465	74	43	70	2392	85	90	236
Salinicoccus	93	0	0	0	97	0	0	110	0	0	0	137	109	0	0	0	0	0	0
Bacillus	4572	3983	7478	4505	1642	2278	2721	6034	1547	2822	774	703	804	875	8959	272	823	646	3026
Metabacillus	93	72	0	0	0	0	0	77	74	0	0	0	0	74	0	12	0	0	0
Bacillus_A	1267	2021	2800	1449	757	977	1237	3697	1811	1398	3640	378	4551	658	549	589	197	634	620
Priestia	323	303	203	164	130	127	147	265	124	0	69	0	223	0	0	55	0	0	0
Bulleidia	267	357	1584	1182	12100	116	461	4018	1970	493	238	0	181	70	95	14924	165	65	637
Clostridium_AQ	3771	9793	19080	20040	907	2701	2723	20906	4441	2274	464	0	0	5501	6273	0	1102	2912	6027
Erysipelatoclostridium	514	2384	3407	2539	395	544	448	987	957	403	122	0	0	762	7673	1254	188	462	522
Faecalibacillus	209	2260	606	896	90	137	0	270	626	0	0	0	0	334	0	268	0	0	0
Brevibacillus_B	1828	9792	10317	9838	8757	5954	10229	10375	20134	1349	3328	95	276	5513	6041	0	10295	9098	11361
Paenibacillus	207	339	373	301	319	132	173	284	210	460	75	75	271	127	0	2434	0	0	0
Cohnella	126	0	0	0	0	0	0	0	0	0	0	0	0	0	0	0	0	0	0
Paenibacillus_Z	69	0	0	0	0	0	0	0	0	0	0	0	0	0	0	0	0	0	0
Paenibacillus_A	97	0	91	0	0	0	0	91	99	0	50	0	0	0	0	0	0	0	0
Paenibacillus_C	57	0	0	0	0	0	0	53	56	0	0	0	0	0	0	78	0	0	0
Paenibacillus_E	63	0	0	43	0	0	0	0	57	0	0	0	0	0	0	0	0	0	0
Virgibacillus	1702	1132	883	771	643	536	6621	1407	837	667	556	1070	5476	0	0	0	0	0	0
Lysinibacillus	260	1556	1644	360	1593	120	1282	648	987	132	72	0	63	186	1017	0	0	0	72
Psychrobacillus	179	0	0	0	37	0	0	98	45	66	62	71	152	0	0	0	0	0	0
Solibacillus	114	145	157	159	103	0	0	203	0	0	75	0	0	0	0	0	0	87	66
Ureibacillus	63	248	121	172	50	177	0	210	69	0	51	0	59	0	0	0	0	0	0
CAG-449	2072	2249	3386	1858	87	0	0	1325	0	1364	0	71	400	1328	2839	799	0	2152	1373
UBA1231	302	0	217	160	0	0	0	82	0	0	0	0	0	0	0	0	0	0	0
CSBR16-87	67	0	130	194	0	0	0	106	0	0	0	0	0	0	0	0	0	0	0
Gemmata	4516	0	0	0	0	0	0	0	96	0	144	347	337	0	0	201	0	0	0
Urbifossiella	1223	0	0	0	0	0	0	0	0	0	97	262	300	0	0	130	0	0	0
SIAQ01	493	0	0	0	0	0	0	0	0	0	0	0	0	0	0	0	0	0	0
Limnoglobus	938	0	0	0	0	0	0	0	0	0	0	0	0	0	0	0	0	0	0
Fimbriiglobus	87	0	0	0	0	0	0	0	0	0	0	0	0	0	0	0	0	0	0
VGYC01	154	0	0	0	0	0	0	0	0	0	0	0	0	0	0	0	0	0	0
JACOUH01	72	0	0	0	0	0	0	0	0	0	0	0	0	0	0	0	0	0	0
SIAJ01	53	0	0	0	0	0	0	0	0	0	0	0	0	0	0	0	0	0	0
UBA4732	59	0	0	0	0	0	0	0	0	0	0	0	0	0	0	0	0	0	0
Paludisphaera	4518	0	0	0	0	0	0	0	347	222	359	0	266	0	0	310	0	0	0
Tautonia	611	0	0	0	0	0	0	0	0	0	96	0	0	0	179	200	0	0	0
Singulisphaera	395	0	0	0	0	0	0	0	0	0	0	0	0	0	0	124	0	0	0
Aquisphaera	402	0	0	0	0	0	0	0	0	0	0	0	0	0	0	0	0	0	0
JAFANO01	642	0	0	0	0	0	0	0	0	0	0	0	0	0	0	0	0	0	0
Lacipirellula	1644	0	0	0	0	0	0	0	137	0	148	0	170	0	418	0	0	0	0
Botrimarina	126	0	0	0	0	0	0	0	0	0	0	0	0	0	0	0	0	0	0
SXOA01	70	0	0	0	0	0	0	0	0	0	0	0	0	0	0	0	0	0	0
RUG11551	239	0	0	0	0	0	0	263	0	0	0	0	0	0	0	0	0	0	0
RUG695	98	0	0	0	0	0	0	156	0	0	0	0	0	0	0	0	0	0	0
RUG369	76	0	63	0	91	0	0	231	0	0	0	0	0	0	0	0	0	0	0
QWPN01	996	0	0	0	0	0	0	0	0	0	0	0	0	0	0	0	0	0	0
PALSA-1355	103	0	0	0	0	0	0	0	0	0	0	0	0	0	0	0	0	0	0
PNKZ01	418	0	0	0	0	0	0	0	0	0	0	0	0	0	0	0	0	0	0
SXKJ01	566	0	0	0	0	0	0	0	0	0	0	0	0	0	0	0	0	0	0
Caulifigura	70	0	0	0	0	0	0	0	0	0	0	0	0	0	0	0	0	0	0
JAEUIG01	105	0	0	0	0	0	0	0	0	0	0	0	0	0	0	0	0	0	0
SIAF01	47	0	0	0	0	0	0	0	0	0	0	0	0	0	0	0	0	0	0
JACMJD01	327	0	0	0	0	0	0	0	0	0	0	0	0	0	0	0	0	0	0
Humisphaera	847	0	0	0	0	0	0	0	0	0	0	0	0	0	0	0	0	0	0
JACMML01	65	0	0	0	0	0	0	0	0	0	0	0	0	0	0	0	0	0	0
DSYW01	269	0	0	0	0	0	0	0	0	0	0	0	0	0	0	0	0	0	0
JABFRZ01	164	0	0	0	0	0	0	0	0	0	0	0	0	0	0	0	0	0	0
JADJNY01	242	0	0	0	0	0	0	0	0	0	0	0	0	0	0	0	0	0	0
Labilithrix	2423	0	0	0	0	0	0	0	0	0	0	0	0	0	0	0	0	0	0
JAAFHV01	1086	0	0	0	0	0	0	0	0	0	0	0	0	0	0	0	0	0	0
Sorangium	778	0	0	0	0	0	0	0	0	0	0	0	0	0	205	164	0	0	0
CAITIQ01	346	0	0	0	0	0	0	0	0	0	0	0	0	0	0	0	0	0	0
Polyangium	445	0	0	0	0	0	0	0	0	0	161	0	0	0	0	0	0	0	0
PMG-095	91	0	0	0	0	0	0	0	0	0	0	0	0	0	0	0	0	0	0
SXNL01	126	0	0	0	0	0	0	0	0	0	0	0	0	0	0	0	0	0	0
PALSA-1152	91	0	0	0	0	0	0	0	0	0	0	0	0	0	0	0	0	0	0
JADJKB01	110	0	0	0	0	0	0	0	0	0	0	0	0	0	0	0	0	0	0
Palsa-1150	68	0	0	0	0	0	0	0	0	0	0	0	0	0	0	0	0	0	0
Chondromyces	93	0	0	0	0	0	0	0	0	0	0	0	0	0	0	0	0	0	0
SCUS01	250	0	0	0	0	0	0	0	0	0	0	0	0	0	0	0	0	0	0
Sandaracinus	225	0	0	0	0	0	0	0	0	0	0	0	0	0	0	0	0	0	0
JADJMO01	274	0	0	0	0	0	0	0	0	0	0	0	0	0	0	0	0	0	0
JADGRF01	49	0	0	0	0	0	0	0	0	0	0	0	0	0	0	0	0	0	0
JABFXX01	2551	0	0	0	0	0	0	0	0	0	0	189	0	0	82	0	0	0	0
UBA2376	1529	0	0	0	0	0	0	0	0	0	0	0	0	0	0	0	0	0	0
WYBA01	176	0	0	0	0	0	0	0	0	0	0	0	0	0	0	0	0	0	0
Nannocystis	3567	0	0	0	0	0	0	0	0	0	0	0	146	0	0	93	0	0	108
Ga0077550	290	0	0	0	0	0	0	0	0	0	0	0	0	0	0	0	0	0	0
JADGRB01	88	0	0	0	0	0	0	0	0	0	0	0	0	0	0	0	0	0	0
Corallococcus	1078	0	0	0	0	0	0	0	0	0	0	0	104	0	703	235	0	0	0
Myxococcus	392	0	0	0	0	0	0	0	183	102	155	239	216	0	382	187	77	111	336
Hyalangium	113	0	0	0	0	0	0	0	0	0	90	0	0	0	66	0	0	0	0
Archangium	139	0	0	0	0	0	0	0	72	0	102	122	0	0	410	90	624	0	506
JAEUJP01	57	0	0	0	0	0	0	0	0	0	0	0	0	0	0	0	0	0	0
40CM-4-68-19	109	0	0	0	0	0	0	0	0	0	0	0	0	0	0	0	0	0	0
UBA6175	1396	0	0	0	0	0	0	0	0	0	0	0	0	0	0	0	0	0	0
2011-GWC2-44-17	1606	0	0	0	0	0	0	0	0	0	0	0	0	0	0	0	0	0	0
UBA1547	557	0	0	0	0	0	0	0	0	0	0	0	0	0	0	0	0	0	0
UBA6022	175	0	0	0	0	0	0	0	0	0	0	0	0	0	0	0	0	0	0
Nanosyncoccus	1147	278	585	511	3135	66	0	327	197	0	308	159	115	0	0	0	0	0	0
UBA2834	85	0	0	0	341	0	0	103	0	0	0	132	0	0	0	0	0	0	0
UBA4665	369	0	0	0	0	0	0	0	0	0	0	0	0	0	0	0	0	0	0
JACMPA01	121	0	0	0	0	0	0	0	0	0	0	0	0	0	0	0	0	0	0
UBA5150	87	0	0	0	0	0	0	0	0	0	0	0	0	0	0	0	0	0	0
UBA1020	1990	0	0	0	0	0	0	0	0	0	0	0	0	0	0	0	0	0	0
Saccharimonas	629	0	0	0	0	0	0	0	0	669	0	0	0	0	0	0	0	0	0
Nanosynbacter	338	0	0	0	0	0	0	147	0	0	0	0	0	0	0	0	0	0	0
UBA10027	506	0	0	0	0	0	0	0	0	0	0	0	0	0	0	0	0	0	0
UBA5946	124	0	0	0	0	0	0	0	0	0	0	0	0	0	0	0	0	0	0
UBA2112	66	0	0	0	0	0	0	0	0	0	0	0	0	0	0	0	0	0	0
C7867-001	170	0	0	0	0	0	0	0	0	0	0	0	0	0	0	0	0	0	0
OLB14	807	0	0	0	0	0	0	0	65	110	0	0	0	0	0	0	0	0	0
UBA12294	507	0	0	0	0	0	0	0	0	0	0	0	0	0	0	0	0	0	0
Flexilinea	89	0	162	89	1046	0	0	74	102	0	0	0	0	0	0	0	0	0	0
B10-G9	107	618	891	670	900	379	960	694	350	0	95	0	0	741	780	0	1344	1095	1000
OLB15	229	0	0	0	0	0	0	0	0	71	0	0	0	0	0	0	0	0	0
CFX2	203	0	0	0	0	0	0	0	0	0	0	0	0	0	0	0	0	0	0
DSQQ01	693	0	0	0	0	0	0	0	0	0	0	0	0	0	0	0	0	0	0
UBA5189	948	0	0	0	0	0	0	0	0	0	0	188	0	0	0	432	0	0	0
CF-46	552	0	0	0	0	0	0	0	0	0	0	0	0	0	0	0	0	0	0
SPCO01	187	0	0	0	0	0	0	0	0	0	0	0	0	0	0	0	0	0	0
Fen-1039	69	0	0	0	0	0	0	0	0	0	0	0	0	0	0	0	0	0	0
Palsa-1032	274	0	0	0	0	0	0	0	0	0	0	0	0	0	0	0	0	0	0
CF-39	233	0	0	0	0	0	0	0	0	0	0	0	0	0	0	0	0	0	0
3-1-20CM-2-70-9	124	0	0	0	0	0	0	0	0	0	0	0	0	0	0	0	0	0	0
JACDBZ01	204	0	0	0	0	0	0	0	0	0	0	377	0	0	0	387	0	0	0
CF-167	119	0	0	0	0	0	0	0	0	0	0	0	0	0	0	0	0	0	0
JACCXM01	245	0	0	0	0	0	0	0	0	0	0	168	0	0	0	0	0	0	0
JACCYX01	45	0	0	0	0	0	0	0	0	0	0	0	0	0	0	0	0	0	0
CADCWN01	918	0	0	0	0	0	0	0	0	0	0	0	0	0	0	384	0	0	0
Kouleothrix	137	0	0	0	0	0	0	0	0	0	0	0	0	0	0	0	0	0	0
JADKFS01	196	0	0	0	0	0	0	0	0	0	0	0	0	0	0	0	0	0	0
CF-72	65	0	0	0	0	0	0	0	0	0	0	0	0	0	0	0	0	0	0
Helicobacter_G	2585	4694	275982	147879	29515	4343	11344	80	127169	46140	0	0	0	0	0	0	185	3053	17128
Helicobacter_C	1042	4079	136620	63434	16330	2504	5761	255	46999	15294	0	0	0	0	0	0	338	1232	3633
Helicobacter_D	569	2081	90468	50985	5458	1047	2223	0	31987	9790	0	0	0	0	0	0	0	603	3721
Helicobacter	248	632	19715	9673	2132	353	1006	101	10043	3311	2623	0	1441	0	0	0	0	246	739
Helicobacter_F	641	672	26324	12007	1647	229	1034	0	29819	11876	1302	0	457	0	0	0	0	129	2323
Helicobacter_B	64	248	18377	8773	1006	475	858	0	7580	2575	0	0	0	0	0	0	0	31	537
Helicobacter_H	192	308	15521	8608	1684	263	722	0	5422	1898	0	0	0	0	0	0	0	283	716
Helicobacter_A	271	471	34149	17008	2190	452	1049	0	10637	4011	0	0	0	0	0	0	0	0	935
Helicobacter_J	81	178	9772	5101	820	107	296	0	3907	1187	0	0	0	0	0	0	0	0	241
Helicobacter_E	50	123	5599	2316	488	71	177	0	2372	747	537	0	224	0	0	0	0	44	209
Campylobacter_D	5139	6419	122055	66649	16536	3062	6270	4382	83148	35073	46626	0	95318	247	377	1071	702	3069	21386
Campylobacter_A	76	803	4682	2186	676	69	193	549	1203	571	340	0	340	0	0	124	0	0	158
Aliarcobacter	174	416	2049	1050	385	153	153	231	1018	363	60	0	71	0	91	238	0	89	264
Gemmatimonas	801	0	0	0	0	0	0	0	0	0	0	0	0	0	0	0	0	0	0
UBA4720	1230	0	0	0	0	0	0	0	0	0	0	0	0	0	0	0	0	0	0
AG11	1262	0	0	0	0	0	0	0	0	0	0	196	0	0	0	0	0	0	0
SCN-70-22	479	0	0	0	0	0	0	0	0	0	0	277	0	0	0	0	0	0	0
Gemmatirosa	365	0	0	0	0	0	0	0	0	0	0	208	0	0	685	0	0	0	0
Fen-1231	200	0	0	0	0	0	0	0	0	0	0	0	0	0	0	0	0	0	0
PNKF01	178	0	0	0	0	0	0	0	0	0	0	0	0	0	0	0	0	0	0
JAABRT01	72	0	0	0	0	0	0	0	0	0	0	0	0	0	0	0	0	0	0
JACMLX01	50	0	0	0	0	0	0	0	0	0	0	0	0	0	0	0	0	0	0
JABFXC01	651	0	0	0	0	0	0	0	0	0	0	0	0	0	0	0	0	0	0
PNKL01	69	0	0	0	0	0	0	0	0	0	0	0	0	0	0	0	0	0	0
FEN-1250	66	0	0	0	0	0	0	0	0	0	0	0	0	0	0	0	0	0	0
JACDDX01	333	0	0	0	0	0	0	0	0	0	0	246	0	0	0	0	0	0	0
20CM-2-65-7	323	0	0	0	0	0	0	0	0	0	0	0	0	0	0	0	0	0	0
AG41	190	0	0	0	0	0	0	0	0	0	0	0	0	0	0	0	0	0	0
JABFSM01	183	0	0	0	0	0	0	0	0	0	0	0	0	0	0	0	0	0	0
JADJOM01	64	0	0	0	0	0	0	0	0	0	0	0	0	0	0	0	0	0	0
Longimicrobium	388	0	0	0	0	0	0	0	0	70	96	159	65	0	0	57	76	0	0
AR31	1065	0	0	0	0	0	0	0	0	0	0	0	0	0	0	0	0	0	0
AR37	677	0	0	0	0	0	0	0	0	0	0	0	0	0	0	0	0	0	0
AR12	875	0	0	0	0	0	0	0	0	0	0	0	0	0	0	0	0	0	0
AR5	346	0	0	0	0	0	0	0	0	0	0	0	0	0	0	0	0	0	0
UBA12499	513	0	0	0	0	0	0	0	0	0	0	0	0	0	0	0	0	0	0
GWA2-73-35	659	0	0	0	0	0	0	0	0	0	0	0	0	0	0	0	0	0	0
AR8	118	0	0	0	0	0	0	0	0	0	0	0	0	0	0	0	0	0	0
20CM-2-70-11	227	0	0	0	0	0	0	0	0	0	0	0	0	0	0	0	0	0	0
40CM-68-15	268	0	0	0	0	0	0	0	0	0	0	0	0	0	0	0	0	0	0
VGLJ01	108	0	0	0	0	0	0	0	0	0	0	0	0	0	0	0	0	0	0
AR9	105	0	0	0	0	0	0	0	0	0	0	0	0	0	0	0	0	0	0
AR19	112	0	0	0	0	0	0	0	0	0	0	0	0	0	0	0	0	0	0
JACQFL01	108	0	0	0	0	0	0	0	0	0	0	0	0	0	0	0	0	0	0
Microcoleus	1406	555	0	0	0	0	0	0	1292	1755	11121	17052	16753	0	0	247	221	134	182
Nostoc	281	507	308	500	693	0	294	343	145	0	218	199	219	0	0	0	0	0	0
Aulosira	94	0	0	0	0	0	0	0	0	0	0	0	0	0	0	0	0	0	0
Microcystis	188	0	0	0	0	0	191	269	292	1061	204	0	175	0	0	0	0	0	0
Nodosilinea	294	0	0	0	0	0	0	0	0	734	1824	4990	500	0	0	0	0	0	0
Prochlorococcus_A	114	283	258	194	130	97	83	259	103	0	0	0	115	156	0	0	0	0	169
JAAUOQ01	117	0	0	0	0	0	0	0	0	0	0	0	0	0	0	0	0	0	0
Stenomitos	49	0	0	0	0	0	0	0	0	0	0	0	0	0	0	0	0	0	0
DP-20	1309	0	0	0	0	0	0	0	0	0	0	0	0	0	0	0	0	0	0
DP-1	505	0	0	0	0	0	0	0	0	0	0	0	0	0	0	0	0	0	0
JACPFE01	156	0	0	0	0	0	0	0	0	0	0	0	0	0	0	0	0	0	0
WHTF01	65	0	0	0	0	0	0	0	0	0	0	0	0	0	0	0	0	0	0
DP-3	273	0	0	0	0	0	0	0	0	0	0	0	0	0	0	0	0	0	0
DP-23	120	0	0	0	0	0	0	0	0	0	0	0	0	0	0	0	0	0	0
DP-6	110	0	0	0	0	0	0	0	0	0	0	0	0	0	0	0	0	0	0
DP-19	257	0	0	0	0	0	0	0	0	0	0	0	0	0	0	0	0	0	0
UTPRO1	142	0	0	0	0	0	0	0	0	0	0	0	0	0	0	0	0	0	0
VGTK01	80	0	0	0	0	0	0	0	0	0	0	0	0	0	0	0	0	0	0
Palsa-1315	1992	0	0	0	0	0	0	0	0	0	0	0	0	0	0	0	0	0	0
Nitrospira_A	315	0	0	0	0	0	0	0	0	0	0	167	50	0	0	0	0	0	0
Nitrospira_F	118	0	0	0	0	0	0	0	0	0	0	0	0	0	0	0	0	0	0
NS-11	339	0	0	0	0	0	0	0	0	0	0	0	0	0	0	0	0	0	0
JACMIU01	334	0	0	0	0	0	0	0	0	0	0	0	0	0	0	0	0	0	0
JACMJB01	48	0	0	0	0	0	0	0	0	0	0	0	0	0	0	0	0	0	0
Abditibacterium	287	0	0	0	0	0	0	0	0	0	0	0	0	0	0	0	0	0	0
Fimbriimonas	415	0	0	0	0	0	0	0	0	0	0	0	0	0	0	0	0	0	0
CAIPTY01	84	0	0	0	0	0	0	0	0	0	0	0	0	0	0	0	0	0	0
JACRCG01	213	0	0	0	0	0	0	0	0	0	0	0	0	0	0	0	0	0	0
Geomonas	80	0	0	0	0	0	0	0	0	0	0	0	0	0	0	0	0	0	0
Dendrosporobacter	1256	245	699	276	0	801	1332	456	2878	11614	2203	1361	853	0	0	0	0	0	0
Veillonella	740	657	4344	2972	1940	1793	4634	5752	7457	3956	3376	237	989	461	446	2982	325	372	703
Quinella	76	54	93	77	243	70	152	163	264	60	230	0	88	0	0	0	0	0	0
Megamonas	94	1004	2958	1817	4228	3977	11020	5773	21796	3665	19944	362	6612	131	499	1888	597	606	264
UBA4096	306	0	0	0	0	0	0	0	0	0	0	0	0	0	0	0	0	0	0
Bdellovibrio	174	0	0	0	0	0	0	0	0	0	0	0	0	0	0	0	0	0	0
Oligoflexus	54	0	0	0	0	0	0	0	0	224	0	0	0	0	0	0	0	0	0
PR03	204	0	0	0	0	0	0	0	0	0	0	0	0	0	0	0	0	0	0
DSOP01	114	0	0	0	0	0	0	0	0	0	0	0	0	0	0	0	0	0	0
VGRF01	73	0	0	0	0	0	0	0	0	0	0	0	0	0	0	0	0	0	0
Treponema_D	273	472	949	589	1272	164	157	1161	580	161	113	0	69	80	0	206	0	0	76
Brachyspira	83	314	268	236	264	134	221	312	211	0	18965	0	7123	75	97	162	105	70	132
Desulfosporosinus	463	108	568	452	201	97	230	523	77	168	0	0	0	401	191	902	0	87	216
Deinococcus	193	0	0	0	0	0	0	0	1588	8890	27807	1196	1172	0	4086	1451	101	52	271
WS-11	140	0	0	0	0	0	0	0	0	0	0	0	0	0	0	0	0	0	0
SZAS-3	163	0	0	0	0	0	0	0	0	0	0	0	0	0	0	0	0	0	0
Fibrobacter	89	0	87	63	262	0	0	695	0	0	0	0	0	0	0	0	0	0	0
Methanobrevibacter_A	7163	4095	8280	9056	52824	743	250	14252	0	0	0	0	0	0	0	397	0	0	0
Methanobrevibacter	13397	7152	6706	8116	25974	252	241	10571	0	0	0	0	0	0	0	0	0	0	0
Methanosphaera	501	428	870	1153	19649	191	0	5053	0	0	0	0	1082	0	0	0	0	0	0
TA-21	1746	0	0	0	0	0	0	0	0	0	0	0	56	0	0	106	0	0	0
TH1177	1384	0	0	0	0	0	0	0	202	123	246	385	645	0	0	754	0	0	0
TH5896	1154	0	254	186	0	0	0	0	78	203	52	128	258	43	0	627	0	0	0
TH5893	459	0	0	0	0	0	0	0	0	0	0	0	0	0	0	0	0	0	0
Nitrosocosmicus	224	0	0	0	0	0	0	0	251	231	356	541	567	0	115	2210	0	0	0
Halorubrum	146	0	0	0	0	0	0	0	0	0	0	0	83	0	0	0	0	0	0
Ilyobacter	0	101	0	0	0	0	0	0	0	0	0	0	0	0	0	0	0	0	0
Sebaldella	0	469	285	301	326	138	156	304	129	0	44	0	0	66	87	0	118	72	63
Leptotrichia_A	0	88	54	65	56	43	45	271	426	0	0	0	0	179	57	1218	92	0	0
Pseudoleptotrichia	0	82	0	49	0	0	51	53	0	0	0	0	0	0	0	61	0	0	0
Sneathia	0	71	41	56	0	0	0	72	0	0	0	0	0	0	0	0	0	0	0
Oceanivirga	0	68	42	45	41	0	59	41	50	0	0	0	0	0	0	46	0	0	0
JAGOYM01	0	0	0	0	0	0	0	0	0	0	0	0	0	0	0	0	0	0	0
Bacteroides_H	0	1126	1005	833	0	0	0	0	0	0	0	0	0	0	0	0	0	0	0
Paraprevotella	0	89	178	170	0	0	0	59	0	0	0	0	0	0	0	0	0	0	0
Bacteroides_G	0	97	75	87	0	0	0	0	0	0	0	0	0	0	0	0	0	0	0
UBA4293	0	59	73	53	0	0	0	0	0	0	0	0	0	0	0	0	0	0	0
UBA1786	0	47	72	56	0	0	0	0	0	0	0	0	0	0	0	0	0	0	0
Bacteroides_E	0	14	27	0	0	0	0	0	0	0	0	0	0	0	0	0	0	0	0
UBA2918	0	28	49	60	0	0	0	0	0	0	0	0	0	0	0	0	0	0	0
JAAYSY01	0	41	50	0	0	0	0	0	0	0	0	0	0	0	0	0	0	0	0
Phocaeicola_A	0	46	110	101	0	0	78	0	0	0	59	0	0	0	0	0	0	0	0
Microbacter	0	4343	2957	2518	0	0	54	97	0	0	0	0	0	0	0	0	0	0	0
Enterocola	0	238	331	264	0	0	0	0	0	0	0	0	0	0	0	0	0	0	0
UPXZ01	0	302	182	116	0	0	0	0	0	0	0	0	0	0	0	0	0	0	0
UBA1754	0	0	0	0	0	0	0	0	0	0	0	0	0	0	0	0	0	0	0
UBA1723	0	72	83	173	0	0	0	0	0	0	0	0	0	0	0	0	0	0	0
QVMH01	0	55	0	0	0	0	0	0	0	0	0	0	0	0	0	0	0	0	0
UBA12018	0	482	632	510	0	0	0	0	0	0	0	0	0	0	0	0	0	0	0
Macellibacteroides	0	443	977	1132	0	0	0	0	0	0	0	0	0	0	0	0	0	0	0
Tannerella	0	93	145	66	0	0	0	160	0	0	0	0	0	0	0	0	0	0	0
Petrimonas	0	7118	2884	3095	0	0	0	0	0	0	0	0	0	0	0	0	0	0	0
Fermentimonas	0	117	94	68	0	0	0	0	0	0	0	0	0	0	0	0	0	0	0
UBA1309	0	198	86	73	0	0	0	0	0	0	0	0	0	0	0	0	0	0	0
UBA4179	0	58	131	96	0	0	0	0	0	0	0	0	0	0	0	0	0	0	0
Mucinivorans	0	138	53	65	0	0	0	0	0	0	0	0	0	0	0	0	0	0	0
Coprobacter	0	3344	2795	2411	0	0	0	222	142	0	0	0	0	0	0	0	0	0	0
QYOJ01	0	2	0	0	0	0	0	0	0	0	0	0	0	0	0	0	0	0	0
SFTJ01	0	994	413	532	0	132	261	0	0	224	0	0	0	0	800	0	122	133	209
UBA7173	0	101	278	281	0	0	0	0	0	0	0	0	0	0	0	0	0	0	0
Muribaculum	0	37	401	118	0	0	0	37	0	0	0	0	503	0	0	0	0	0	0
Limisoma	0	58	118	79	0	192	237	0	0	0	201	0	0	0	0	0	0	0	0
Paramuribaculum	0	77	233	236	0	0	0	0	0	0	0	0	304	0	0	0	0	0	0
RGIG4079	0	63	88	71	0	0	0	0	0	0	0	0	0	0	0	0	0	0	0
Butyricimonas	0	1610	468	483	0	480	0	345	0	0	80	0	204	0	0	0	0	0	0
Odoribacter	0	619	893	802	0	0	293	1784	460	0	178	0	0	0	227	0	0	0	398
Marinifilum	0	242	152	153	0	0	0	0	0	0	0	0	0	0	0	0	0	0	0
Ancylomarina	0	99	117	106	0	0	0	0	0	0	0	0	0	0	0	0	0	0	0
Gabonibacter	0	0	0	0	0	0	0	0	0	0	0	0	0	0	0	0	0	0	0
Labilibaculum	0	228	0	92	0	0	0	0	0	0	0	0	0	0	0	0	0	0	0
Bact-08	0	158	173	118	0	0	0	0	0	0	0	0	0	0	0	0	0	0	0
DMER64	0	2938	3348	2524	2557	0	0	846	2190	1474	0	0	0	3318	2176	0	0	0	0
Coprenecus	0	101	68	0	0	0	0	0	0	0	0	0	0	0	0	0	0	0	0
Puteibacter	0	441	501	422	422	170	475	387	441	412	439	415	183	0	0	0	0	0	0
SKHV01	0	18	26	25	0	0	0	0	0	0	0	0	0	0	0	0	0	0	0
Mangrovibacterium	0	69	78	80	0	0	0	0	0	0	0	0	0	0	0	0	0	0	0
Phil12	0	568	580	626	378	354	521	204	444	0	0	0	0	0	0	0	401	104	123
UBA10566	0	104	94	94	90	56	51	101	0	0	0	0	0	0	0	0	0	0	0
UBA1217	0	50	98	97	0	0	0	0	0	0	0	0	0	0	0	0	0	0	0
Barnesiella	0	384	185	258	0	0	0	0	0	0	0	0	0	0	0	0	0	0	0
Barnesiella_A	0	159	324	253	0	0	0	0	0	0	0	0	0	0	0	0	0	0	0
Porphyromonas	0	297	518	260	65	1586	14066	687	0	410	1748	204	0	0	0	0	0	0	0
Porphyromonas_A	0	63	78	0	0	108	610	0	0	0	13430	0	4294	8938	0	0	0	0	0
Carboxylicivirga	0	101	175	202	0	0	0	0	0	0	0	0	0	0	0	0	0	0	0
Marinilabilia	0	93	101	0	0	0	0	0	0	0	0	0	0	0	0	0	0	0	0
Saccharicrinis	0	57	82	0	73	0	0	101	0	0	0	0	0	0	0	0	0	0	0
Caccoplasma	0	238	274	250	0	0	0	0	0	0	0	0	0	0	0	0	0	0	0
UBA12077	0	138	155	176	0	0	0	0	0	0	0	0	0	0	0	0	0	0	0
Lentimicrobium	0	89	102	108	0	0	0	0	0	0	0	0	0	0	0	0	0	0	0
UBA1757	0	90	163	117	0	0	0	0	0	0	0	0	0	0	0	0	0	0	0
SKVR01	0	26	21	30	0	0	0	0	0	0	0	0	0	0	0	0	0	0	0
JADKDL01	0	63	0	0	0	0	0	0	0	0	0	0	0	0	0	0	0	0	0
Bact-19	0	213	44	188	0	0	0	0	0	0	0	0	0	0	0	0	0	0	0
UBA11471	0	33	135	95	0	0	0	0	0	0	0	0	0	0	0	0	0	0	0
MED-G11	0	73	161	35	0	0	0	74	126	0	0	0	0	0	0	0	0	0	4
Formosa	0	405	347	376	0	0	0	218	0	0	0	0	0	0	0	0	0	0	0
Blattabacterium	0	969	812	675	0	0	0	0	0	0	0	0	0	0	0	0	0	0	0
GCA-002697625	0	158	190	149	207	180	199	459	0	49	0	0	0	1422	967	0	0	0	287
UWMA-0277	0	2254	1874	1285	49	0	0	0	0	0	0	0	0	0	0	0	0	0	0
GCA-2716065	0	173	109	198	235	125	97	215	58	0	0	0	0	0	0	0	0	0	0
JADJLQ01	0	364	0	0	0	0	0	0	0	0	0	0	0	0	0	0	0	0	0
JADKBO01	0	48	0	0	0	0	0	0	0	0	0	0	0	0	0	0	0	0	0
JADIYW01	0	334	69	0	0	127	0	227	0	0	0	0	0	0	0	0	0	0	0
Sediminitomix	0	56	0	0	0	0	0	0	0	0	0	0	0	0	0	0	0	0	0
Bernardetia	0	127	212	268	0	0	0	0	0	0	0	0	0	0	0	0	0	0	0
UBA2561	0	45	0	0	0	0	0	0	0	0	0	0	0	0	0	0	0	0	0
JADKIH01	0	9	170	2	0	0	0	0	0	0	0	0	0	0	0	0	0	0	0
GCA-2746605	0	87	57	121	0	0	0	0	0	0	0	0	0	0	0	0	0	0	0
Clostridium_AG	0	437	496	565	426	306	263	289	396	109	43	0	129	574	49	0	56	145	147
Haloimpatiens	0	598	702	802	560	370	322	419	435	59	68	0	76	3044	133	94	0	284	260
Clostridium_AS	0	393	292	392	269	212	139	267	203	0	0	0	0	2793	78	78	103	236	123
Clostridium_D	0	244	255	314	207	119	115	210	128	50	0	0	0	474	80	0	0	91	80
UBA3947	0	910	1561	1098	593	543	709	435	571	0	54	0	0	13040	56	0	0	739	712
Clostridium_AA	0	106	115	176	115	77	48	101	82	0	31	0	0	118	39	0	0	0	32
Clostridium_K	0	160	126	159	124	74	73	142	67	0	0	0	0	211	0	0	0	0	46
Dwaynesavagella	0	124	99	82	75	102	130	181	198	159	119	0	139	179	0	0	0	49	47
Inconstantimicrobium	0	121	119	125	117	69	72	84	113	0	0	0	0	203	0	0	0	67	66
Clostridium_AF	0	91	64	95	55	0	0	59	84	0	0	0	0	154	0	0	0	0	0
Clostridium_C	0	124	100	145	79	0	0	66	78	0	0	0	0	1126	0	0	0	111	0
Clostridium_AC	0	73	79	86	58	42	0	104	0	0	0	0	0	50	0	0	0	0	0
MSJ-11	0	80	83	166	103	63	55	128	96	0	0	0	0	802	61	0	0	101	60
JN-1	0	76	84	76	60	0	0	70	0	0	0	0	0	243	0	0	0	0	0
JG1575	0	58	0	0	0	0	0	0	0	0	0	0	50	0	0	588	0	0	131
Caloramator_A	0	166	0	0	0	0	0	0	0	0	0	0	0	0	0	0	0	0	0
Fonticella	0	402	379	302	80	0	0	199	0	0	0	0	0	199	371	0	0	0	0
Caloramator	0	105	173	176	125	0	0	166	0	0	53	0	0	125	0	0	0	0	0
Caloramator_B	0	92	61	66	0	0	0	101	112	0	0	0	0	62	0	0	0	0	0
Fervidicella	0	374	273	335	0	0	0	117	0	0	0	0	0	144	0	0	0	0	0
Ruminococcus_B	0	356555	214805	266991	4654	8376	5525	93594	31112	1298	1889	0	440	1982	395685	4563	0	3223	4191
Blautia	0	13647	33674	27160	1475	975	2238	124035	5321	744	243	0	124	4555	17293	15505	0	0	680
Schaedlerella	0	2340	1068	1262	501	331	618	1395	2256	298	268	0	199	417	1406	410	333	0	573
UBA9414	0	2657	459	646	0	0	0	478	0	0	0	0	0	0	952	0	0	0	0
KLE1615	0	1394	207	218	0	0	0	0	0	0	0	0	0	0	1822	0	0	0	0
Muricomes	0	431	1022	857	323	0	57	4410	179	0	8	0	0	0	46	0	0	0	0
Bariatricus	0	16056	5630	6459	1047	0	1220	867	3871	0	0	0	0	22241	20438	0	0	0	0
Anaerostipes	0	1247	1178	1563	640	638	1133	1374	5519	599	454	0	0	0	734	1053	489	0	630
Dorea	0	3687	840	1227	0	0	850	750	1068	767	0	0	0	0	2304	2299	1107	0	1287
Pseudobutyrivibrio	0	280	174	196	1310	99	204	414	1377	93	121	0	43	0	0	4153	83	57	141
UBA3766	0	293	45	129	276	0	43	107	160	0	59	0	0	0	0	46	0	0	0
Dorea_A	0	5728	1484	1381	1926	0	0	956	1249	0	0	0	0	0	1897	0	374	0	0
Lacrimispora	0	191	87	112	192	43	141	218	438	29	105	0	97	22	0	200	0	11	20
Sellimonas	0	825	373	307	191	0	0	162	114	0	0	0	0	166	2091	213	0	0	210
CAG-95	0	470	222	265	236	163	369	282	1901	190	147	0	100	0	979	2500	0	0	585
Merdenecus	0	316	172	170	57	0	0	67	0	0	0	0	0	0	0	0	0	0	0
Oliverpabstia	0	632	386	472	320	0	101	420	755	0	65	0	0	0	140	0	0	0	0
1XD42-69	0	242	151	141	158	98	110	161	321	0	0	0	0	107	176	0	0	0	87
Mobilitalea	0	252	156	173	205	154	343	522	676	94	124	0	0	60	0	148	147	319	338
Clostridium_Q	0	1422	1899	1647	1122	1181	2020	166029	1129	0	17401	0	13774	2271	544	47	0	0	0
Clostridium_AI	0	197	304	252	185	0	60	257	151	0	0	0	0	119	51	0	0	0	0
Anaerosporobacter	0	195	139	122	85	43	91	189	385	0	95	0	0	0	0	0	0	0	0
CAG-590	0	167	130	128	278	118	173	180	358	106	51	0	0	0	0	166	0	0	0
CAG-56	0	744	0	0	154	0	230	138	1001	0	111	0	0	0	652	0	0	0	411
Fusicatenibacter	0	6613	14975	8652	13264	16825	39707	7459	40601	17101	2482	0	0	10091	40547	0	17928	13457	21108
Coprococcus	0	336	341	311	514	186	675	539	1462	275	425	0	67	678	468	47739	131	0	337
Lachnoclostridium_B	0	436	131	131	115	0	0	189	395	0	50	0	107	0	0	1103	0	0	0
CAG-127	0	219	233	246	246	124	210	418	632	0	847	401	366	0	0	4298	0	0	100
Pelethocola	0	643	509	514	0	0	0	105	814	0	0	0	0	0	0	0	0	0	0
COE1	0	140	102	102	271	43	109	320	468	40	44	0	77	0	0	0	0	0	0
Anaerocolumna	0	66	92	128	60	0	0	154	97	0	0	0	0	117	93	0	0	0	43
CAG-317	0	251	149	197	0	0	0	10805	134	0	0	0	0	523	117	158	0	0	0
Choladocola	0	217	83	115	122	0	0	231	432	0	0	0	0	0	151	3222	0	0	0
SFDP01	0	122	83	106	60	51	69	131	252	0	40	0	0	0	148	1018	0	0	61
Sporofaciens	0	183	97	74	157	0	0	131	680	0	0	0	0	0	0	1	0	0	0
Merdisoma	0	388	1309	1280	152	0	0	109	0	0	0	0	0	0	0	0	0	0	0
CAG-303	0	112	230	273	94	52	124	170	608	70	86	0	0	0	0	134	0	0	0
RUG11237	0	98	0	0	60	0	0	65	527	0	0	0	0	0	0	204	0	0	0
KM106-2	0	94	68	69	80	78	74	766	270	0	66	0	0	0	0	0	0	0	0
UMGS1370	0	90	76	98	122	0	62	116	144	0	0	0	0	0	0	0	0	0	0
Roseburia	0	124	116	124	360	0	140	882	547	0	64	0	0	0	0	437	0	0	0
MD308	0	92	0	0	0	0	0	68	0	0	0	0	0	0	0	0	0	0	0
Fimousia	0	83	118	70	70	164	182	118	158	220	54	0	0	184	1097	0	220	237	485
Lachnotalea	0	75	70	0	173	54	153	227	596	33	457	0	0	0	0	710	0	0	0
CAG-603	0	104	0	0	391	142	440	155	1234	39	91	0	0	0	0	387	0	0	0
UBA3282	0	76	60	52	358	19	41	237	166	0	0	0	109	0	0	0	0	0	0
Eubacterium_I	0	608	1002	646	3728	0	0	1279	8429	0	117	0	0	2829	1922	0	3628	6749	3761
Copromonas	0	551	1154	835	1120	782	1468	1032	3020	628	178	0	113	0	3407	917	1055	734	1567
UBA3633	0	97	0	0	0	0	0	43	43	0	0	0	0	0	0	0	0	0	0
NK4A136	0	68	69	45	363	0	87	116	123	0	39	0	0	0	0	101	0	0	0
Clostridium_AP	0	1031	849	984	0	0	0	20322	0	0	0	0	0	0	900	0	0	0	0
RUG12461	0	81	0	0	821	0	0	0	0	0	0	0	0	0	0	0	0	0	0
Falcatimonas	0	72	81	0	75	0	0	88	134	0	0	0	0	0	0	0	0	0	0
TB5	0	72	0	0	52	0	57	55	197	0	93	0	0	0	0	0	0	0	0
Eubacterium_F	0	176	148	94	161	0	146	231	650	0	0	0	43	707	296	72	0	0	0
UBA4285	0	117	0	0	142	0	0	78	1131	0	82	0	0	0	0	3436	0	0	0
HGM12587	0	82	0	0	0	0	0	0	70	0	0	0	0	0	0	0	0	0	0
UMGS1375	0	236	0	0	0	0	0	0	0	0	0	0	0	0	0	0	0	0	0
Eisenbergiella	0	173	115	76	238	0	0	443	486	0	0	0	117	0	0	0	0	0	0
MGBC140009	0	65	0	0	0	0	0	0	0	0	0	0	0	0	0	0	0	0	0
An181	0	79	0	0	0	0	0	0	0	0	0	0	0	0	0	0	0	0	0
UBA2882	0	60	0	0	60	0	0	0	85	0	0	0	0	0	0	58	0	0	0
Mediterraneibacter_A	0	246	0	0	0	0	0	0	0	0	0	0	0	0	0	0	0	0	0
Lachnobacterium	0	60	0	0	602	0	87	103	669	0	99	0	0	0	0	385	0	0	0
UBA2868	0	51	173	91	691	0	0	139	0	0	0	0	0	0	0	874	0	0	0
AM51-8	0	61	74	159	84	0	0	58	141	0	45	0	0	0	0	499	0	0	0
RGIG1934	0	50	0	0	0	0	0	0	0	0	0	0	0	0	0	0	0	0	0
CAG-411	0	78	159	96	125	43	112	196	156	0	0	0	0	441	90	115	0	0	59
NK4A144	0	48	71	65	418	0	0	83	147	0	0	0	0	0	0	193	0	0	0
Weimeria	0	40	52	43	275	0	0	44	87	0	31	0	0	0	0	0	0	0	0
Fimimorpha	0	53	40	0	0	0	0	85	135	0	0	0	0	0	0	409	0	0	0
MGBC114844	0	56	61	0	0	0	0	111	0	0	0	0	0	0	0	0	0	0	0
Johnsonella	0	61	66	0	128	0	123	0	121	0	0	0	0	0	0	688	0	0	0
RUG115	0	264	0	151	1069	0	0	0	3098	0	0	0	0	0	0	1996	0	0	0
Alectryocaccobium	0	48	270	226	984	0	0	238	0	0	0	0	0	0	0	0	0	0	0
Lachnoclostridium_A	0	4	0	0	35	0	0	25	0	0	0	0	0	0	0	0	0	0	0
Butyrivibrio_A	0	102	0	0	0	0	0	72	0	0	0	0	0	0	260	0	0	0	0
SZUA-378	0	52	0	0	0	0	0	0	0	0	0	0	0	0	0	0	0	0	0
Catonella	0	48	0	0	89	0	70	108	373	0	130	0	0	0	0	100	0	0	0
CAG-882	0	44	45	68	0	0	0	0	0	0	0	0	0	0	0	0	0	0	0
DUUM01	0	81	104	110	47	65	66	209	0	42	0	0	0	0	0	0	0	0	54
Anaerotignum	0	2089	3072	1957	1133	0	0	4642	848	0	0	0	0	0	0	0	0	0	202
Fimicola	0	228	192	208	90	0	0	142	124	0	0	0	0	207	0	137	0	0	240
Metalachnospira	0	109	153	94	6	109	140	121	21	0	0	0	0	0	0	0	0	0	0
JAGZLR01	0	176	0	0	0	0	0	0	0	0	0	0	0	0	0	0	0	0	0
Vallitalea	0	311	279	217	141	165	233	429	82	103	60	0	0	0	449	0	0	0	0
UBA1351	0	62	0	0	0	0	0	0	0	0	0	0	0	0	0	0	0	0	0
JAAYML01	0	188	156	142	91	122	103	249	0	57	0	0	0	116	105	0	0	0	0
Gallispira	0	162	86	121	0	0	0	99	291	0	0	0	0	29	0	156	0	0	0
Vallitalea_A	0	120	41	50	44	0	0	0	0	0	0	0	0	0	0	0	0	0	0
JAAYNZ01	0	57	135	88	0	0	0	184	0	0	0	0	0	0	0	0	0	0	0
WRBF01	0	70	82	81	52	76	102	146	0	58	0	0	0	194	328	0	0	0	111
Natranaerovirga	0	48	60	47	0	49	44	186	0	0	0	0	0	0	0	0	0	0	0
Massilimaliae	0	110708	18389	28143	110	62	64	704	199	0	0	0	0	6138	0	0	0	0	0
Ruthenibacterium	0	1614	0	0	216724	0	0	51711	0	0	0	0	1192	0	0	0	0	0	0
Anaerotruncus	0	3793	232	315	0	0	0	392	157	0	45	0	91	0	0	0	0	0	0
RGIG3102	0	543	55	48	0	84	94	123	0	0	0	0	0	0	0	0	0	0	0
RGIG8773	0	888	777	837	0	0	0	118	0	0	0	0	0	0	201	0	0	0	84
Egerieicola	0	494	89	131	0	0	0	0	0	0	0	0	0	0	0	0	0	0	0
UBA1394	0	1108	632	691	86	0	0	133	0	0	0	0	0	0	0	0	0	0	0
Soleaferrea	0	267	52	70	0	0	0	0	0	0	0	0	0	0	0	0	0	0	0
Ruminococcus_C	0	1570	3523	2500	257	1717	4076	1602	1895	582	1068	434	0	2495	902	0	0	0	564
Ruminiclostridium_E	0	658	340	532	133	0	280	347	735	0	0	0	478	0	0	0	0	0	0
UBA866	0	252	0	0	0	0	0	0	0	0	0	0	0	0	0	0	0	0	0
UBA5884	0	274	0	0	0	0	0	0	0	0	0	0	0	0	0	1	0	0	0
Gemmiger	0	762	0	0	41	0	0	88	0	0	0	0	306	0	0	231	750	0	0
RGIG4131	0	76	0	0	0	0	0	0	0	0	0	0	0	0	0	0	0	0	0
Fournierella	0	16	0	0	0	0	0	159	7	0	0	0	0	0	0	0	1	0	4
Faecalibacterium	0	688	290	0	65	0	0	376	0	0	0	0	766	0	831	491	214	0	201
Negativibacillus	0	78	0	0	0	0	0	0	0	0	0	0	0	0	0	1033	109	0	0
Butyricicoccus	0	32420	6882	4283	0	2867	992	1040	0	0	0	0	515	0	0	0	0	116	0
Eubacterium_R	0	5812	268	313	158	131	236	387	375	0	136	0	146	178	258	583	0	0	134
DTU089	0	216	0	47	52	167	226	172	158	0	110	0	0	0	0	0	0	0	0
Fimenecus	0	504	537	227	61	0	0	168	633	588	487	0	0	139	323	0	0	0	0
CAG-488	0	309	0	0	0	92	125	0	0	0	0	0	0	0	0	0	0	0	0
UMGS1071	0	233	0	0	0	0	0	179	0	0	0	0	0	0	0	0	0	0	0
UBA6857	0	167	78	81	63	214	213	182	87	0	0	0	0	128	0	0	0	0	0
UBA1213	0	152	65	64	246	0	42	136	455	17	69	0	0	313	312	219	271	789	491
Scybalenecus	0	501	639	749	0	0	0	169	0	0	0	0	0	0	0	3935	0	0	0
UBA945	0	919	0	0	0	0	0	0	0	0	0	0	0	0	0	0	0	0	0
RUG762	0	0	6	12	115	0	0	164	0	0	0	0	0	0	0	0	0	0	0
DULI01	0	132	0	0	0	0	0	0	0	0	0	0	0	0	0	0	0	0	0
Acutalibacter	0	171	176	181	39	0	0	64	0	0	0	0	152	0	0	0	0	0	0
UMGS1279	0	121	0	0	0	0	0	0	0	0	0	0	0	0	0	0	0	0	0
Pseudoruminococcus_A	0	652	0	0	0	0	0	0	461	0	0	0	0	0	0	1578	0	0	0
Caproicibacterium	0	241	0	0	0	0	0	112	0	0	0	0	0	0	0	0	0	0	0
RUG592	0	176	0	0	77	0	0	73	0	0	0	0	0	0	0	52	0	0	0
CAG-217	0	46	0	0	0	0	0	0	0	0	0	0	0	0	0	1802	0	0	0
Caproiciproducens	0	11	0	0	0	0	0	20	0	0	0	0	0	0	0	0	0	0	0
UMGS1491	0	35	0	0	0	0	0	0	0	0	0	0	0	0	0	211	0	0	0
RZYX01	0	85	0	0	0	0	0	0	0	0	0	0	0	0	0	0	0	0	0
SIG575	0	54	0	0	0	0	0	0	0	0	0	0	0	0	0	82	0	0	0
RUG714	0	49	0	0	87	0	0	0	0	0	0	0	0	0	0	0	0	0	0
Intestinimonas	0	2281	434	1110	0	0	404	859	0	0	0	0	497	0	855	0	0	0	0
Flavonifractor	0	12267	2936	0	0	237	343	9105	0	307	0	0	1794	0	1787	0	639	299	687
Lawsonibacter	0	2110	1792	2319	79	0	0	820	0	0	0	0	499	0	0	0	0	0	0
HGM13010	0	94	0	0	0	0	0	0	0	0	0	0	0	0	0	0	0	0	0
F23-B02	0	155	0	0	61	0	0	0	0	0	0	0	0	0	0	0	0	0	0
HGM12669	0	269	0	0	0	0	0	0	0	0	0	0	0	0	0	0	0	0	0
RGIG2000	0	117	0	0	0	0	0	0	240	0	0	0	0	0	0	0	0	0	0
HGM12713	0	142	0	0	0	0	0	0	130	0	0	0	0	0	0	0	0	0	0
Ethanoligenens	0	46	0	0	0	57	69	46	0	0	0	0	0	0	0	0	0	0	0
Clostridium_Y	0	456	778	728	160	273	250	587	560	506	59	0	87	1129	1595	353	391	146	769
Tepidibacter_A	0	62	52	65	54	0	0	78	74	0	0	0	0	0	0	0	0	0	0
Fimisoma	0	243	127	207	0	0	0	329	146	0	79	0	0	0	0	1236	0	0	167
Emergencia	0	124	86	94	0	0	0	438	254	0	125	0	0	0	0	371	0	0	224
Aminipila	0	80	0	0	0	0	0	137	50	0	0	0	0	0	0	0	0	0	0
CAG-238	0	106	0	0	0	0	0	113	106	0	0	0	0	89	0	0	0	0	0
Eubacterium_B	0	202	218	236	255	0	630	893	4128	584	2092	0	213	0	0	3229	359	0	1991
GCA-2733545	0	119	40	49	42	0	0	0	0	0	0	0	0	0	0	0	0	0	0
Anaerovirgula	0	70	0	0	0	0	0	0	0	0	0	0	0	0	0	0	0	0	0
Serpentinicella	0	67	0	0	0	0	0	57	0	0	0	0	0	0	0	0	0	0	0
Alkaliphilus_B	0	72	72	127	0	0	0	77	66	0	0	0	0	191	77	90	0	0	0
Acetoanaerobium	0	164	232	325	162	0	0	186	323	187	122	0	0	68	108	196	380	2180	1582
Proteocatella	0	17	0	0	0	0	0	0	0	0	0	0	0	0	0	0	0	0	0
SY095	0	229	197	190	144	0	0	102	0	0	0	0	0	0	0	115	0	0	0
Inediibacterium	0	79	111	108	83	76	61	230	0	0	0	0	0	174	54	0	0	0	0
T1SED10-28	0	0	0	0	0	102	0	0	0	0	0	0	0	0	0	0	0	0	0
JABXKX01	0	117	0	62	113	0	0	60	87	0	0	0	0	0	0	0	0	0	0
Maledivibacter	0	49	0	0	0	0	0	0	0	0	0	0	0	83	0	84	0	0	0
Parvimonas	0	339	313	345	301	166	213	519	1873	184	175	0	0	118	83	3735	146	149	387
Helcococcus	0	122	0	110	73	0	115	173	216	0	0	0	0	0	0	275	0	0	66
Peptoniphilus_B	0	232	1674	1151	1094	335	423	6593	10394	531	498	0	0	1359	0	4545	404	868	410
Finegoldia	0	71	256	244	1819	0	0	2376	1614	0	17571	0	13876	1525	0	11028	0	346	341
Miniphocibacter	0	45	46	70	0	0	0	80	268	0	0	0	0	0	0	217	0	0	0
MSJ-40	0	144	98	86	0	0	0	89	0	0	0	0	0	0	0	0	0	0	0
Tissierella	0	127	73	88	68	78	99	1678	288	0	0	0	0	0	0	0	0	0	117
JAAYTL01	0	84	0	63	0	0	0	0	152	0	0	0	0	0	0	0	0	0	0
Soehngenia_A	0	161	0	0	0	0	0	93	237	0	0	0	0	0	0	0	0	0	562
Sporanaerobacter	0	260	0	83	0	0	0	0	0	0	0	0	0	0	0	0	0	0	0
Anaerosalibacter	0	181	312	378	129	0	0	394	57	0	0	0	0	0	551	0	0	119	0
Anaerosalibacter_A	0	336	224	227	376	239	604	458	708	0	0	0	0	381	0	1101	0	0	0
UBA1535	0	67	113	117	56	0	0	146	112	0	0	0	0	58	0	251	0	0	0
Mt11	0	1189	811	883	1168	416	471	1407	1543	0	0	0	0	169	0	2252	0	0	0
JAAZMG01	0	71	46	0	0	0	0	0	0	0	0	0	0	0	0	0	0	0	0
Gottschalkia_A	0	436	515	422	118	167	154	486	126	325	0	0	0	289	575	310	0	0	262
1938-11-01	0	401	212	212	176	145	135	187	239	0	0	0	0	0	0	0	0	0	114
Caloranaerobacter	0	123	110	142	138	79	69	136	86	0	0	0	0	100	0	0	0	0	0
MES13	0	153	164	126	156	107	110	162	65	0	0	0	0	0	0	0	0	0	0
Caldisalinibacter	0	76	49	48	0	0	0	0	0	0	0	0	0	0	0	0	0	0	0
Merdicola	0	1277	1764	2399	927	1713	3271	4676	12897	22056	1271	470	9514	3954	14954	12622	1267	1771	1959
CAG-273	0	454	281	380	132	0	0	202	298	290	0	0	0	418	0	247	0	0	160
Scatovivens	0	63	51	86	45	0	0	103	122	0	0	0	0	0	0	0	0	0	0
UMGS1994	0	84	0	0	0	0	0	71	0	0	0	0	0	0	0	0	0	0	0
UBA1234	0	54	60	46	0	0	0	63	0	0	0	0	0	0	53	0	0	0	0
RGIG9151	0	78	72	0	52	65	0	0	0	0	0	0	0	97	0	65	0	0	0
SIG381	0	75	0	0	0	0	0	0	0	0	0	0	0	0	0	0	0	0	0
HGM11412	0	46	0	0	0	0	0	0	0	0	0	0	0	0	0	0	0	0	0
Onthoplasma	0	142	0	82	65	0	0	89	0	0	0	0	0	0	0	0	0	0	0
UBA7862	0	104	526	236	0	0	0	0	323	0	0	0	0	0	0	162	0	0	0
RGIG1681	0	56	0	0	0	0	0	0	0	0	0	0	0	0	0	0	0	0	0
Eubacterium	0	697	733	624	146	0	670	19754	3531	0	0	0	0	0	0	81174	0	0	628
Acetobacterium	0	46	0	46	0	0	0	0	45	0	0	0	0	0	0	0	0	0	71
Anaerofustis	0	0	0	0	0	0	0	0	0	0	0	0	0	0	0	0	0	0	0
Alkalibacter	0	593	273	427	378	256	396	515	620	0	0	0	0	0	0	0	0	0	0
MnB-11	0	128	0	71	91	50	0	44	0	0	0	0	0	0	0	0	0	0	0
Herbivorax	0	69	119	141	0	105	139	74	0	0	0	0	0	0	0	0	0	0	0
Ruminiclostridium	0	82	98	91	0	0	0	108	71	0	0	0	0	0	66	0	0	0	0
DTU059	0	58	0	0	0	0	0	97	0	0	0	0	0	0	0	89	0	0	0
CAG-41	0	378	131	177	104	0	854	176	107	0	0	0	0	0	0	0	0	0	0
UBA1738	0	50	0	0	0	0	0	0	0	0	0	0	0	0	0	0	0	0	0
UMGS755	0	78	53	59	66	49	46	68	95	0	0	0	0	0	0	0	0	0	0
Monoglobus	0	362	0	0	0	0	0	0	0	0	0	0	0	0	0	0	0	0	0
SIG424	0	2	0	0	0	0	0	0	0	0	0	0	0	0	0	0	0	0	0
Egerieisoma	0	129	0	0	0	0	0	73	111	0	0	0	0	357	0	0	0	0	0
DUSG01	0	82	0	72	0	0	0	0	0	0	0	0	0	0	0	0	0	0	0
JAAYGY01	0	56	0	58	48	0	0	0	0	0	0	0	0	0	0	0	0	0	0
Caldicellulosiruptor	0	224	191	216	253	139	178	227	149	0	0	0	0	50	84	0	156	0	0
Thermoanaerobacterium	0	93	0	0	0	0	0	0	0	0	0	0	0	0	0	0	0	0	0
Biomaibacter	0	0	0	69	47	66	0	0	0	0	0	0	0	0	0	0	0	0	0
Plesiomonas	0	77385	956933	717487	96	1636176	3630530	612018	1644038	50994	6103566	1407028	4398	40200	30319	0	461593	968230	382460
Gilliamella	0	475	50	0	0	0	0	0	0	0	0	0	0	0	0	0	0	0	0
Providencia	0	226	485	325	75	0	0	107	94	140	57	149	0	0	115	132	721	89	575
Salmonella	0	411	717	481	60	2394	8677	683	0	0	618	5049	0	0	0	0	0	0	0
Proteus	0	173	410	362	0	0	363	76	285	808	1295	115	226	0	0	296	1083	508	2640
Xenorhabdus	0	87	114	100	0	375	875	103	0	0	51	98	0	0	0	0	41	188	0
Baumannia	0	85	0	0	0	0	0	0	0	0	0	0	0	0	0	0	0	0	0
VOQV01	0	81	0	0	0	0	0	0	0	0	0	0	0	0	0	0	0	0	0
Erwinia	0	60	0	0	0	0	0	69	0	353	49	104	0	0	0	0	0	0	0
Citrobacter_A	0	102	70	0	0	0	0	178	0	0	565	524	133	0	0	0	0	0	0
B14	0	54	0	0	0	0	0	0	0	0	0	0	0	0	0	0	0	0	0
SoEE	0	44	0	0	0	0	0	0	0	0	0	0	0	0	0	0	0	0	0
Serratia_H	0	41	0	0	0	0	0	0	0	0	0	0	0	0	0	0	0	0	0
Actinobacillus_C	0	2343	0	0	0	0	0	0	0	0	0	0	0	0	0	0	0	0	0
Pasteurella	0	4445	0	0	0	0	0	0	0	0	121	0	263	0	0	0	0	0	0
Haemophilus_D	0	9109	0	0	0	0	0	520	0	0	0	0	0	0	0	0	0	0	0
Rodentibacter	0	1126	80	0	0	62	115	0	0	0	0	0	0	0	0	0	0	0	0
Mannheimia	0	567	0	0	0	0	0	0	0	0	0	0	0	0	0	0	0	0	0
Gallibacterium	0	318	0	0	0	0	51	0	0	0	0	0	0	0	0	0	0	0	0
Phocoenobacter	0	328	0	0	0	0	0	0	0	0	0	0	0	0	0	0	0	0	0
Aggregatibacter	0	953	0	0	0	0	0	40	0	0	0	0	0	0	0	0	0	0	0
Basfia	0	273	0	0	0	0	0	0	0	0	0	0	0	0	0	0	0	0	0
Basfia_A	0	756	115	80	0	0	0	0	0	0	0	0	0	0	0	0	0	0	0
Avibacterium	0	568	0	0	0	0	0	0	0	1031	0	1361	0	0	0	0	0	0	0
Glaesserella	0	768	0	0	0	0	0	0	0	0	140	0	0	0	0	0	0	0	0
Volucribacter	0	146	0	0	0	0	0	0	0	0	0	0	0	0	0	0	0	0	0
Actinobacillus	0	205	0	0	0	0	0	0	0	0	0	0	0	0	0	0	0	0	0
Bisgaardia	0	156	0	0	0	0	0	0	0	0	0	0	0	0	0	0	0	0	0
GCF-002002485	0	134	0	0	0	0	0	0	0	0	0	0	0	0	0	0	0	0	0
Canicola	0	0	0	0	0	0	0	0	0	0	0	0	0	0	0	0	0	0	0
Rodentibacter_A	0	363	0	0	0	0	0	0	0	0	0	0	0	0	0	0	0	0	0
Histophilus	0	84	0	0	0	0	0	0	0	0	0	0	0	0	0	0	0	0	0
Haemophilus_A	0	577	0	0	0	0	0	0	0	0	0	0	0	0	0	0	0	0	0
Haemophilus_B	0	0	0	0	0	0	0	0	0	0	0	0	0	0	0	0	0	0	0
Actinobacillus_B	0	132	0	0	0	0	0	0	0	0	0	0	0	0	0	0	0	0	0
Lonepinella	0	84	0	0	0	0	0	0	0	0	0	0	0	0	0	0	0	0	0
Nicoletella	0	185	0	0	0	0	0	0	0	0	0	0	0	0	0	0	0	0	0
Mesocricetibacter	0	227	0	0	0	0	0	0	0	0	0	0	0	0	0	0	0	0	0
Bibersteinia	0	376	0	0	0	0	0	0	0	0	0	0	0	0	0	0	0	0	0
Conservatibacter	0	69	0	0	0	0	0	0	0	0	0	0	0	0	0	0	0	0	0
Otariodibacter	0	66	0	0	0	0	0	0	0	0	0	0	0	0	0	0	0	0	0
Alteromonas	0	119	940	627	0	0	0	0	0	0	70	234	0	0	0	0	0	0	0
Colwellia	0	150	0	0	0	0	0	0	0	0	0	0	0	0	0	0	0	0	0
Paraphotobacterium	0	98	0	0	0	0	0	0	0	0	0	0	0	0	0	0	0	0	0
Psychromonas	0	161	0	0	0	0	0	0	0	0	0	0	0	0	0	0	0	409	289
Kangiella	0	67	0	0	0	0	0	0	0	0	0	0	0	0	0	0	0	0	0
Psittacicella	0	44	0	0	0	0	0	0	0	0	54	0	0	0	0	0	0	0	0
Aphodousia	0	445	183	139	0	0	0	0	0	0	0	0	0	0	0	0	0	0	0
Duodenibacillus	0	206	64	75	0	0	0	60	0	0	0	0	0	0	0	0	0	0	0
Pelistega	0	89	0	0	0	0	0	0	0	0	0	0	0	0	0	0	0	0	0
Dyella_B	0	0	0	0	0	0	0	0	0	0	0	0	0	0	0	0	0	0	0
Moraxella	0	45	0	0	0	0	0	0	42	0	142	266	404	0	0	0	0	0	0
GCA-2730855	0	124	0	0	0	0	0	0	0	0	0	0	0	0	0	0	0	0	0
QPIN01	0	48	0	0	0	0	0	0	0	0	0	0	0	0	0	0	0	0	0
BB31	0	64	0	0	0	0	0	0	0	0	0	0	0	0	0	0	0	0	0
GCA-002733105	0	53	0	0	0	0	0	0	0	0	0	0	0	0	0	0	0	0	0
SZUA-41	0	49	0	0	0	0	0	0	0	0	0	0	0	0	0	0	0	0	0
AG-414-E02	0	196	0	0	0	0	0	0	0	0	0	0	0	0	0	0	0	0	0
Aquarickettsia	0	95	0	0	0	0	0	0	0	0	0	0	0	0	0	0	0	0	0
HIMB59	0	163	127	139	0	0	0	0	79	0	0	0	0	0	0	0	0	0	0
Lactococcus	0	278	75	210	212	0	95	227	7963	2071	3245	0	9015	161124	0	12202	1134	7213	8232
Leuconostoc_B	0	0	0	0	0	0	0	0	0	0	0	0	0	0	0	0	0	0	0
Apilactobacillus	0	83	342	181	0	116	268	1623	0	0	0	0	0	349	203	60	0	0	116
Leuconostoc	0	142	257	138	16766	71	215	1322	471	207	0	0	178	1285	0	369	135	334	691
Lentilactobacillus	0	147	544	244	0	132	362	1555	0	0	0	0	0	179	88	0	0	0	72
Loigolactobacillus	0	221	531	338	61	338	218	1712	0	0	0	0	0	681	0	0	0	0	0
Liquorilactobacillus	0	82	394	233	0	119	223	1725	61	0	0	0	0	260	73	0	0	0	56
Weissella	0	220	633	323	0	250	363	981	885	505	0	0	0	1241	0	709	30	186	172
Weissella_A	0	137	0	0	0	0	0	296	70	0	0	0	0	0	0	0	0	0	0
Enterococcus_E	0	1007	1685	1503	393	784	916	2062	3582	6347	1571	0	243	781	11712	8578	4143	2665	9594
Enterococcus	0	1198	1937	1339	304	576	870	1716	9641	1967	452	341	2808	5105	488	5926	2849	15572	14206
Enterococcus_A	0	104	160	124	65	95	88	387	5981	678	211	122	1833	10412	0	3536	1266	6478	4684
Melissococcus	0	49	0	0	0	0	0	0	0	0	0	0	0	0	0	0	0	0	0
Vagococcus	0	198	279	223	286	170	195	464	3317	787	146	0	352	1936	0	1293	2939	11672	21848
Vagococcus_B	0	99	450	372	100	131	124	76	0	0	0	0	0	0	0	0	0	0	0
Alkalibacterium	0	215	180	166	137	113	100	169	84	0	0	0	0	0	0	0	56	84	109
Amedibacterium	0	102002	37792	65092	0	1607	547	391	0	0	0	0	0	4937	1976	0	0	3518	4960
Holdemanella	0	8481	1647	2283	121	140	208	7104	437	0	72	0	0	295	1805	869	1351	0	362
Amedibacillus	0	801	176	256	0	0	0	0	168	0	0	0	0	0	0	0	0	0	0
Longicatena	0	1730	378	526	0	299	261	281	0	461	0	0	0	847	1948	826	241	132	776
UBA636	0	191	525	429	1028	0	0	218	100	0	0	0	0	0	0	0	0	0	0
Dielma	0	145	443	535	97	76	120	252	278	0	74	0	0	101	91	0	0	0	71
Massilicoli	0	418	306	333	0	0	0	0	0	0	0	0	0	0	0	0	0	0	0
Merdibacter	0	181	94	134	0	0	0	0	0	0	0	0	0	0	0	0	0	0	0
SIG230	0	74	0	0	0	0	0	0	0	0	0	0	0	0	0	0	0	0	0
UBA9076	0	79	0	49	0	0	0	49	0	0	0	0	0	0	0	56	0	0	0
Erysipelothrix	0	66	96	86	65	78	165	172	3795	209	353	0	0	0	0	172	990	561	2742
Breznakia	0	117	132	120	0	0	0	104	0	0	0	0	0	0	0	0	0	0	0
Faecalicoccus	0	27	0	10	0	0	4	49	13	0	0	0	0	48	0	551	0	0	0
Fimiplasma	0	220	2789	1850	622	443	819	926	1146	135	504	0	0	0	0	107	0	0	0
Kandleria	0	204	199	243	97	0	0	301	0	0	0	0	0	0	0	168	0	0	0
Catenibacterium	0	322	248	332	174	103	172	307	391	0	126	0	0	113	0	1446	215	50	0
Massiliomicrobiota	0	195	244	305	232	0	78	152	95	0	0	0	0	0	0	0	0	0	0
Coprobacillus	0	544	109	0	0	0	0	72	0	0	0	0	0	0	0	0	0	0	0
Beduini	0	85	92	86	0	0	0	0	0	0	0	0	0	0	0	0	0	0	0
Longibaculum	0	150	356	384	0	0	191	0	1944	0	213	0	0	0	0	42364	0	0	0
UBA710	0	407	0	0	0	0	0	0	0	0	0	0	0	0	0	0	0	0	0
Mycoplasmopsis_A	0	505	227	174	52	0	0	108	216	112	0	0	0	0	0	414	0	0	0
Mycoplasmopsis	0	489	0	0	0	0	0	0	53	0	0	0	0	0	0	0	0	0	0
Mesomycoplasma	0	49	0	0	0	0	0	0	0	0	0	0	0	0	0	66	0	0	0
Mycoplasma	0	72	0	0	0	0	0	0	0	0	0	0	0	0	0	0	0	0	0
RUG14891	0	495	133	202	193	97	111	133	136	0	0	0	0	207	181	0	578	332	220
UMGS1613	0	521	158	180	179	127	154	186	230	0	0	0	0	0	0	0	0	0	120
RUG591	0	707	0	0	0	0	0	0	0	0	0	0	0	0	0	0	0	0	0
Coprovivens	0	1269	180	196	93	0	281	215	0	0	0	0	0	74	82	0	0	0	0
Faecisoma	0	123	201	128	0	0	0	220	0	0	0	0	0	0	0	0	0	0	0
CAG-1193	0	489	82	89	0	0	0	121	0	0	0	0	0	0	0	0	0	0	0
MGBC162267	0	317	0	0	0	0	0	0	0	0	0	0	0	0	0	0	0	0	0
CAG-1000	0	300	0	0	0	0	0	134	0	0	0	0	0	776	0	0	0	0	0
Brevibacillus	0	97	142	88	68	0	85	93	0	0	53	0	0	0	0	0	0	0	0
Mammaliicoccus	0	12644	8526	5914	5504	6112	8654	33289	16703	7476	1203	0	808	5658	16528	83919	8187	14316	11073
Macrococcus_B	0	78	87	74	0	0	53	181	703	4588	191	738	704	70600	0	9291	1891	6859	11687
Gottfriedia	0	131	113	116	71	77	90	194	83	41	0	0	0	0	0	0	0	0	0
Ectobacillus	0	55	0	0	0	0	0	0	0	0	0	0	0	0	0	0	0	0	0
Fredinandcohnia	0	83	0	0	0	0	0	0	0	0	0	0	0	0	0	0	0	0	0
Niallia	0	77	150	178	266	0	66	133	182	0	0	0	0	0	0	0	0	0	0
Weizmannia	0	953	255	274	0	418	271	325	0	0	0	0	0	301	0	0	0	0	0
Heyndrickxia	0	153	100	0	106	0	0	426	0	0	4766	0	3294	0	0	0	0	0	0
Domibacillus	0	142	134	104	125	80	109	151	50	0	0	0	0	0	0	0	0	0	0
Gracilibacillus	0	71	0	0	0	0	0	81	0	0	0	0	0	0	0	210	0	0	0
Oceanobacillus	0	72	63	56	333	49	0	159	68	0	0	0	0	0	0	197	0	0	0
UBA3207	0	162	110	106	127	68	124	131	123	0	0	0	0	0	0	0	0	0	0
UBA2450	0	114	50	56	52	0	0	66	0	0	0	0	0	0	0	0	0	0	0
Onthovivens	0	33	47	56	0	0	0	79	50	0	0	0	0	0	0	0	0	0	0
UBA3210	0	65	59	66	0	0	0	85	0	0	0	0	0	79	74	0	0	0	0
Caccosoma	0	13	0	4	61	0	0	56	0	0	0	0	0	0	0	0	0	0	0
Sporosarcina	0	99	67	47	0	0	0	158	366	835	1736	1532	87	0	153	215	55	0	0
Planococcus	0	48	0	65	0	0	0	0	357	1000	1127	3167	439	0	2100	6581	191	463	668
Paenibacillus_S	0	103	0	0	0	0	0	105	114	77	0	0	0	0	0	0	0	0	0
Acholeplasma_A	0	82	97	121	68	80	119	149	0	0	0	0	0	160	272	0	0	0	106
Acholeplasma	0	109	0	0	0	0	0	44	0	0	0	0	0	0	0	0	0	0	0
Anaeroplasma	0	182	98	119	141	0	71	198	360	0	74	0	0	0	0	144	0	0	0
4572-104	0	139	0	0	0	0	0	0	0	0	0	0	0	0	0	0	0	0	0
Izemoplasma_B	0	88	0	0	0	0	0	0	66	0	0	0	0	0	0	0	0	0	0
UBA1188	0	67	0	0	0	0	0	0	0	0	0	0	0	0	0	0	0	0	0
Bacillus_L	0	179	91	93	62	77	0	175	58	0	0	0	0	0	112	0	0	0	0
Fictibacillus	0	58	52	49	49	0	0	63	0	0	0	0	0	0	0	0	0	0	0
Inordinaticella	0	55	0	0	0	0	0	0	0	0	0	0	0	0	0	0	0	0	0
Zrk6	0	48	0	0	0	0	0	0	0	0	0	0	0	0	0	113	0	0	0
Calidifontibacillus	0	72	62	61	47	56	0	73	0	0	0	0	0	0	0	0	0	0	0
NHYM01	0	104	4343	2136	321	0	83	0	1070	370	0	0	0	0	0	0	0	0	0
Campylobacter_B	0	638	624	189	0	0	0	47	205	67	0	0	0	0	0	0	0	0	0
Campylobacter	0	420	309	143	55	0	0	45	104	51	0	0	0	0	0	0	0	0	0
Campylobacter_E	0	57	0	0	0	0	0	0	0	0	0	0	0	0	0	0	0	0	0
Malaciobacter	0	54	310	278	0	0	0	0	261	0	0	0	0	0	0	0	0	0	0
Poseidonibacter	0	80	559	333	0	0	0	0	205	0	0	0	0	0	0	254	0	0	0
Halarcobacter	0	257	327	168	0	0	0	0	712	305	0	0	0	0	0	0	0	0	0
Sulfurimonas	0	615	22143	9347	1171	0	533	64	6843	2260	0	0	0	0	0	0	0	0	164
Sulfurovum	0	153	7682	4500	613	0	0	0	2681	1069	0	0	0	0	0	0	0	0	244
Sulfurospirillum_A	0	245	3753	2511	288	0	0	0	5194	2107	0	0	0	0	0	0	0	0	390
Slackia_A	0	1054	0	0	191	0	56	236404	0	0	0	0	0	0	0	0	0	245	255
CAG-1427	0	160	58	0	334	0	0	412	0	0	74	0	0	0	0	322	0	0	0
Denitrobacterium	0	95	1052	765	7962	0	0	525	0	0	0	0	0	0	0	0	0	0	0
Collinsella	0	321	274	356	705	0	0	4640	412	0	5249	0	4454	0	322	2315	834	0	0
UBA3012	0	56	0	0	0	0	0	0	0	0	0	0	0	0	0	282	0	0	0
Trichormus	0	204	967	638	104	349	0	85	673	0	0	0	0	0	0	0	0	0	0
Planktothrix	0	31	0	0	0	0	0	0	470	0	67	46	81	0	0	0	0	0	0
Scatousia	0	698	572	605	359	281	436	341	526	0	0	0	0	0	0	0	0	0	0
Avigastranaerophilus	0	200	120	84	0	0	0	133	0	0	0	0	0	0	0	0	0	0	0
CAG-196	0	1009	659	498	0	0	0	135	0	0	0	0	0	0	0	0	0	0	0
UMGS1477	0	225	0	0	0	0	0	0	0	0	0	0	0	0	0	0	0	0	0
UBA2813	0	53	0	0	82	0	0	65	0	0	0	0	0	0	0	0	0	0	0
Pectinatus	0	148	317	124	396	417	588	263	865	197	833	0	380	0	0	394	0	0	0
Anaerovibrio	0	135	97	61	139	82	195	144	644	83	580	0	186	0	0	0	0	0	0
Selenomonas_A	0	298	3085	1816	1922	1176	3555	1949	5387	955	6804	0	2052	0	0	0	0	0	0
F0422	0	89	83	77	171	152	684	298	1246	509	470	0	301	0	112	361	0	0	0
Veillonella_A	0	181	132	221	218	443	3327	556	10447	1967	6426	94	1373	272	0	2349	144	0	0
Megasphaera	0	185	294	202	142	0	128	111	657	0	123	0	80	0	0	1308	0	303	0
Phascolarctobacterium_A	0	114	85	89	69	83	117	286	292	98	145	0	62	0	81	0	0	0	0
01-FULL-38-12b	0	63	86	68	0	76	110	147	0	89	0	0	0	313	416	0	0	0	273
JAHJSY01	0	92	359	180	0	0	0	0	199	0	0	0	0	0	0	0	0	0	0
UBA8515	0	34	0	23	0	0	0	0	0	0	0	0	0	0	0	0	0	0	0
DRWU01	0	46	51	0	46	0	69	0	0	0	0	0	0	0	0	0	0	0	0
UM-FILTER-37-12	0	548	340	511	522	269	386	139	344	0	0	0	0	0	0	0	0	0	0
UM-FILTER-45-8	0	0	0	0	0	0	0	0	0	0	0	0	0	0	0	0	0	0	0
GCA-002772895	0	284	0	0	0	0	0	0	0	0	0	0	0	0	0	0	0	0	0
T1SED10-24	0	515	0	0	0	0	0	0	0	0	0	0	0	0	0	0	0	0	0
UBA5124	0	51	0	57	41	0	0	0	0	0	0	0	0	0	0	0	0	0	0
WQXQ01	0	40	0	0	0	0	0	0	0	0	0	0	0	0	0	0	0	0	0
Borreliella	0	178	0	0	0	0	0	0	0	0	324	2714	278928	0	0	0	0	0	0
Brevefilum	0	20	0	0	0	0	0	0	0	0	0	0	0	0	0	0	0	0	0
JAFGNV01	0	60	0	0	0	0	0	0	0	0	0	0	0	0	0	0	0	0	0
JAAZLQ01	0	1103	229	288	0	0	0	0	0	0	0	0	0	0	0	0	0	0	0
BICA1-8	0	72	0	0	0	0	0	0	0	0	0	0	0	0	0	0	0	0	0
Frackibacter	0	0	0	0	0	0	0	0	0	0	0	0	0	0	0	0	0	0	0
Halanaerobium	0	108	104	114	101	0	0	0	85	0	0	0	0	0	0	324	0	0	0
M55B127	0	0	0	0	0	0	0	0	0	0	0	0	0	0	0	0	0	0	0
Thermosipho	0	202	96	127	90	70	45	99	70	0	0	0	0	0	0	0	0	0	0
Marinitoga	0	35	0	0	0	0	0	46	0	0	0	0	0	0	0	0	0	0	0
JABSRF01	0	187	0	54	63	0	0	49	60	99	45	0	0	547	51	0	123	1723	1532
REDG01	0	60	0	0	0	0	0	0	0	0	0	0	0	0	0	0	0	0	0
JACRHA01	0	178	0	0	0	0	0	0	0	0	0	0	0	0	0	0	0	0	0
VGWZ01	0	88	59	60	72	47	47	52	0	0	0	0	0	0	0	0	0	0	0
Marinisoma	0	140	0	0	0	0	0	0	0	0	0	0	0	0	0	0	0	0	0
TMED6	0	51	0	0	0	0	0	0	0	0	0	0	0	0	0	0	0	0	0
Rubripirellula	0	73	0	0	0	0	0	0	0	0	0	0	0	0	0	0	0	0	0
[truncated: 831 more rows]
