# Supplementary material for: Metagenomic comparison of gut communities between wild and captive Himalayan griffons
Source: Front Vet Sci. 2024 May 9;11:1403932. doi: 10.3389/fvets.2024.1403932 (PMC11112026; doi:10.3389/fvets.2024.1403932)
Supplement: Supplementary file 3 [file Table_3.XLSX]

## Sheet: Table S6
Table S6. The number of reads assigned to different species in each sample.
Species	W1	W2	W3	W4	W5	W6	W7	W8	Z1	Z2	Z3	Z4	Z5	Z6	Z7	Z8	Z9	Z10	Z11
Sphingomonas olei	50476	0	0	0	0	0	0	0	0	0	0	0	0	0	0	0	0	0	0
Sphingomonas sp004173185	15327	0	0	0	0	0	0	0	0	0	0	0	0	0	0	0	0	0	0
Sphingomonas soli	15885	0	0	0	0	0	0	0	0	0	0	0	0	0	0	0	0	0	0
Sphingomonas sp012927115	4685	0	0	0	0	0	0	0	0	0	0	0	0	0	0	0	0	0	0
Sphingomonas hengshuiensis	3937	0	0	0	0	0	0	0	0	0	0	0	0	0	0	0	0	0	0
Sphingomonas sp002002925	4045	0	0	0	0	0	0	0	0	0	0	0	0	0	0	0	0	0	0
Sphingomonas turrisvirgatae	22988	0	0	0	0	0	0	0	0	0	0	0	0	0	0	0	0	0	0
Sphingomonas gei	3227	0	0	0	0	0	0	0	0	0	0	0	0	0	0	0	0	0	0
Sphingomonas sp014489075	3065	0	0	0	0	0	0	0	0	0	0	0	0	0	0	0	0	0	0
Sphingomonas sp018449795	3638	0	0	0	0	0	0	0	0	0	0	0	0	0	0	0	0	0	0
Sphingomonas naasensis	0	0	0	0	0	0	0	0	0	0	0	0	0	0	0	0	0	0	0
Sphingomonas sp002796605	2312	0	0	0	0	0	0	0	0	0	0	0	0	0	0	0	0	0	0
Sphingomonas koreensis	7489	0	0	0	0	0	0	0	0	0	0	0	0	0	0	0	0	0	0
Sphingomonas sp017744835	2867	0	0	0	0	0	0	0	0	0	0	0	0	0	0	0	0	0	0
Sphingomonas mucosissima	2007	0	0	0	0	0	0	0	0	0	0	0	0	0	0	0	0	0	0
Sphingomonas sp001428865	2892	0	0	0	0	0	0	0	0	0	0	0	0	0	0	0	0	0	0
Sphingomonas sp004341505	13742	0	0	0	0	0	0	0	0	0	0	0	0	0	0	0	0	0	0
Sphingomonas sp000712135	3049	0	0	0	0	0	0	0	0	0	0	0	0	0	0	0	0	0	0
Sphingomonas xinjiangensis	1167	0	0	0	0	0	0	0	0	0	0	0	0	0	0	0	0	0	0
Sphingomonas sp013416555	2499	0	0	0	0	0	0	0	0	0	0	0	0	0	0	0	0	0	0
Sphingomonas sp900109205	7955	0	0	0	0	0	0	0	0	0	0	0	0	0	0	0	0	0	0
Sphingomonas aerolata	6845	0	0	0	0	0	0	0	0	420	870	825	0	0	0	0	0	0	0
Sphingomonas dokdonensis	2634	0	0	0	0	0	0	0	0	0	0	0	0	0	0	0	0	0	0
Sphingomonas sp003096895	2424	0	0	0	0	0	0	0	0	0	0	0	0	0	0	0	0	0	0
Sphingomonas kyeonggiensis_A	3040	0	0	0	0	0	0	0	0	0	0	0	0	0	0	0	0	0	0
Sphingomonas sp002280565	4190	0	0	0	0	0	0	0	0	0	0	0	0	0	0	0	0	0	0
Sphingomonas sp017745215	1400	0	0	0	0	0	0	0	0	0	0	0	0	0	0	0	0	0	0
Sphingomonas sp007833215	1347	0	0	0	0	0	0	0	0	0	0	0	0	0	0	0	0	0	0
Sphingomonas desiccabilis	2702	0	0	0	0	0	0	0	0	0	0	0	0	0	0	0	0	0	0
Sphingomonas sp902826325	1124	0	0	0	0	0	0	0	0	0	0	0	0	0	0	0	0	0	0
Sphingomonas sp001557215	11736	0	0	0	0	0	0	0	0	0	0	0	0	0	0	0	0	0	0
Sphingomonas jeddahensis	1234	0	0	0	0	0	0	0	0	0	0	0	0	0	0	0	0	0	0
Sphingomonas kyeonggiensis	2128	0	0	0	0	0	0	0	0	0	0	0	0	0	0	0	0	0	0
Sphingomonas leidyi	5413	0	0	0	0	0	0	0	0	0	0	0	0	0	0	0	0	0	0
Sphingomonas sp014217605	3154	0	0	0	0	0	0	0	0	0	0	0	0	0	0	0	0	0	0
Sphingomonas sp011057975	2811	0	0	0	0	0	0	0	0	0	0	0	0	0	0	0	0	0	0
Sphingomonas sp001421785	1145	0	0	0	0	0	0	0	0	0	0	0	0	0	0	0	0	0	0
Sphingomonas trueperi_A	2219	0	0	0	0	0	0	0	0	0	0	0	0	0	0	0	0	0	0
Sphingomonas sp002117915	3103	0	0	0	0	0	0	0	0	0	0	0	0	0	0	0	0	0	0
Sphingomonas aeriglobus	9808	0	0	0	0	0	0	0	0	0	0	0	0	0	0	0	0	0	0
Sphingomonas koreensis_A	559	0	0	0	0	0	0	0	0	0	0	0	0	0	0	0	0	0	0
Sphingomonas sp005503355	12849	0	0	0	0	0	0	0	0	0	0	0	0	0	0	0	0	0	0
Sphingomonas sp017418975	10161	0	0	0	0	0	0	0	0	0	0	0	0	0	0	0	0	0	0
Sphingomonas pokkalii	2006	0	0	0	0	0	0	0	0	0	0	0	0	0	0	0	0	0	0
Sphingomonas sp014334115	1078	0	0	0	0	0	0	0	0	0	0	0	0	0	0	0	0	0	0
Sphingomonas sp903884945	6348	0	0	0	0	0	0	0	0	0	0	0	0	0	0	0	0	0	0
Sphingomonas sp016743815	1505	0	0	0	0	0	0	0	0	0	0	0	0	0	0	0	0	0	0
Sphingomonas sp001423845	654	0	0	0	0	0	0	0	0	0	0	0	0	0	0	0	0	0	0
Sphingomonas aquatilis	11890	0	0	0	0	0	0	0	0	0	0	0	0	0	0	0	0	0	0
Sphingomonas glacialis	2370	0	0	0	0	0	0	0	0	0	0	0	0	0	0	0	0	0	0
Sphingomonas sp000803065	1132	0	0	0	0	0	0	0	0	0	0	0	0	0	0	0	0	0	0
Sphingomonas sp005144715	713	0	0	0	0	0	0	0	0	0	0	0	0	0	0	0	0	0	0
Sphingomonas hominis	3503	0	0	0	0	0	0	0	0	0	0	0	0	0	0	0	0	0	0
Sphingomonas sp001555965	5143	0	0	0	0	0	0	0	0	0	0	0	0	0	0	0	0	0	0
Sphingomonas alpina_A	530	0	0	0	0	0	0	0	0	0	0	0	0	0	0	0	0	0	0
Sphingomonas sp001425405	805	0	0	0	0	0	0	0	0	0	0	0	0	0	0	0	0	0	0
Sphingomonas sp902506605	426	0	0	0	0	0	0	0	0	0	0	0	0	0	0	0	0	0	0
Sphingomonas sp001897045	1273	0	0	0	0	0	0	0	0	0	0	0	0	0	0	0	0	0	0
Sphingomonas sp012035195	2124	0	0	0	0	0	0	0	0	0	0	0	0	0	0	0	0	0	0
Sphingomonas sp000282895	2170	0	0	0	0	0	0	0	0	0	0	0	0	0	0	0	0	0	0
Sphingomonas sp000251145	503	0	0	0	0	0	0	0	0	0	0	0	0	0	0	0	0	0	0
Sphingomonas sp001421805	5222	0	0	0	0	0	0	0	0	0	0	0	0	0	0	0	0	0	0
Sphingomonas guangdongensis	1934	0	0	0	0	0	0	0	0	0	0	0	0	0	0	0	0	0	0
Sphingomonas sp002127225	3999	0	0	0	0	0	0	0	0	0	0	0	0	0	0	0	0	0	0
Sphingomonas echinoides	4031	0	0	0	0	0	0	0	0	0	0	0	0	0	0	0	0	0	0
Sphingomonas sp000786205	407	0	0	0	0	0	0	0	0	0	0	0	0	0	0	0	0	0	0
Sphingomonas sp902498785	3630	0	0	0	0	0	0	0	0	0	0	0	0	0	0	0	0	0	0
Sphingomonas taxi	1026	0	0	0	0	0	0	0	0	0	0	0	0	0	0	0	0	0	0
Sphingomonas portus	987	0	0	0	0	0	0	0	0	0	0	0	0	0	0	0	0	0	0
Sphingomonas aurantiaca	2816	0	0	0	0	0	0	0	0	0	0	0	0	0	0	0	0	0	0
Sphingomonas gilva	538	0	0	0	0	0	0	0	0	0	0	0	0	0	0	0	0	0	0
Sphingomonas japonica	0	0	0	0	0	0	0	0	0	0	0	0	0	0	0	0	0	0	0
Sphingomonas caeni	5712	0	0	0	0	0	0	0	0	0	0	0	0	0	0	0	0	0	0
Sphingomonas yantingensis	659	0	0	0	0	0	0	0	0	0	0	0	0	0	0	0	0	0	0
Sphingomonas ginsenosidivorax	1001	0	0	0	0	0	0	0	0	0	0	0	0	0	0	0	0	0	0
Sphingomonas sp014841615	773	0	0	0	0	0	0	0	0	0	0	0	0	0	0	0	0	0	0
Sphingomonas populi	680	0	0	0	0	0	0	0	0	0	0	0	0	0	0	0	0	0	0
Sphingomonas elodea_A	1552	0	0	0	0	0	0	0	0	0	0	0	0	0	0	0	0	0	0
Sphingomonas sp001556185	2544	0	0	0	0	0	0	0	0	0	0	0	0	0	0	0	0	0	0
Sphingomonas sp003345355	2256	0	0	0	0	0	0	0	0	0	0	0	0	0	0	0	0	0	0
Sphingomonas sp001425385	630	0	0	0	0	0	0	0	0	0	0	0	0	0	0	0	0	0	0
Sphingomonas sp003050745	2923	0	0	0	0	0	0	0	0	0	0	0	0	0	0	0	0	0	0
Sphingomonas jinjuensis	616	0	0	0	0	0	0	0	0	0	0	0	0	0	0	0	0	0	0
Sphingomonas sp001421505	895	0	0	0	0	0	0	0	0	0	0	0	0	0	0	0	0	0	0
Sphingomonas sanguinis_B	2748	0	0	0	0	0	0	0	0	0	0	0	0	0	0	0	0	0	0
Sphingomonas carotinifaciens	483	0	0	0	0	0	0	0	0	0	0	0	0	0	0	0	0	0	0
Sphingomonas sp001897375	1103	0	0	0	0	0	0	0	0	0	0	0	0	0	0	0	0	0	0
Sphingomonas pacifica	679	0	0	0	0	0	0	0	0	0	0	0	0	0	0	0	0	0	0
Sphingomonas sp016820445	814	0	0	0	0	0	0	0	0	0	0	0	0	0	0	0	0	0	0
Sphingomonas spermidinifaciens	1215	0	0	0	0	0	0	0	0	0	0	0	0	0	0	0	0	0	0
Sphingomonas sp012650175	5375	0	0	0	0	0	0	0	0	0	0	0	0	0	0	0	0	0	0
Sphingomonas sp001426195	790	0	0	0	0	0	0	0	0	0	0	0	0	0	0	0	0	0	0
Sphingomonas alpina	395	0	0	0	0	0	0	0	0	0	0	0	0	0	0	0	0	0	0
Sphingomonas sp000797515	2837	0	0	0	0	0	0	0	0	0	0	0	0	0	0	0	0	0	0
Sphingomonas sp005502745	5371	0	0	0	0	0	0	0	0	0	0	0	0	0	0	0	0	0	0
Sphingomonas sp002292295	752	0	0	0	0	0	0	0	0	0	0	0	0	0	0	0	0	0	0
Sphingomonas sp001464615	839	0	0	0	0	0	0	0	0	0	0	0	0	0	0	0	0	0	0
Sphingomonas pituitosa	1266	0	0	0	0	0	0	0	0	0	0	0	0	0	0	0	0	0	0
Sphingomonas panacis	603	0	0	0	0	0	0	0	0	0	0	0	0	0	0	0	0	0	0
Sphingomonas trueperi	5142	0	0	0	0	0	0	0	0	0	0	0	0	0	0	0	0	0	0
Sphingomonas palmae	547	0	0	0	0	0	0	0	0	0	0	0	0	0	0	0	0	0	0
Sphingomonas sp017304615	590	0	0	0	0	0	0	0	0	0	0	0	0	0	0	0	0	0	0
Sphingomonas sp002707985	675	0	0	0	0	0	0	0	0	0	0	0	0	0	0	0	0	0	0
Sphingomonas sp004799495	379	0	0	0	0	0	0	0	0	0	0	0	0	0	0	0	0	0	0
Sphingomonas glacialis_A	726	0	0	0	0	0	0	0	0	0	0	0	0	0	0	0	0	0	0
Sphingomonas sp017304635	1769	0	0	0	0	0	0	0	0	0	0	0	0	0	0	0	0	0	0
Sphingomonas sp001650735	3691	0	0	0	0	0	0	0	0	0	0	0	0	0	0	0	0	0	0
Sphingomonas sp013344685	1461	0	0	0	0	0	0	0	0	0	0	0	0	0	0	0	0	0	0
Sphingomonas sp000382485	377	0	0	0	0	0	0	0	0	0	0	0	0	0	0	0	0	0	0
Sphingomonas sp004340945	1666	0	0	0	0	0	0	0	0	0	0	0	0	0	0	0	0	0	0
Sphingomonas ginsenosidimutans	2226	0	0	0	0	0	0	0	0	0	0	0	0	0	0	0	0	0	0
Sphingomonas azotifigens	1297	0	0	0	0	0	0	0	0	0	0	0	0	0	0	0	0	0	0
Sphingomonas sp018139225	954	0	0	0	0	0	0	0	0	0	0	0	0	0	0	0	0	0	0
Sphingomonas sp018122655	1087	0	0	0	0	0	0	0	0	0	0	0	0	0	0	0	0	0	0
Sphingomonas sp013374095	392	0	0	0	0	0	0	0	0	0	0	0	0	0	0	0	0	0	0
Sphingomonas rubra	890	0	0	0	0	0	0	0	0	0	0	0	0	0	0	0	0	0	0
Sphingomonas gellani	470	0	0	0	0	0	0	0	0	0	0	0	0	0	0	0	0	0	0
Sphingomonas sp903644135	265	0	0	0	0	0	0	0	0	0	0	0	0	0	0	0	0	0	0
Sphingomonas sp014842075	292	0	0	0	0	0	0	0	0	0	0	0	0	0	0	0	0	0	0
Sphingomonas mali	457	0	0	0	0	0	0	0	0	0	0	0	0	0	0	0	0	0	0
Sphingomonas pruni	582	0	0	0	0	0	0	0	0	0	0	0	0	0	0	0	0	0	0
Sphingomonas sp002280555	374	0	0	0	0	0	0	0	0	0	0	0	0	0	0	0	0	0	0
Sphingomonas sp005773165	186	0	0	0	0	0	0	0	0	0	0	0	0	0	0	0	0	0	0
Sphingomonas psychrolutea	274	0	0	0	0	0	0	0	0	0	0	0	0	0	0	0	0	0	0
Sphingomonas aerophila	206	0	0	0	0	0	0	0	0	0	0	0	0	0	0	0	0	0	0
Sphingomonas oligophenolica	322	0	0	0	0	0	0	0	0	0	0	0	0	0	0	0	0	0	0
Sphingomonas sp903643065	269	0	0	0	0	0	0	0	0	0	0	0	0	0	0	0	0	0	0
Sphingomonas lenta	644	0	0	0	0	0	0	0	0	0	0	0	0	0	0	0	0	0	0
Sphingomonas panacisoli	324	0	0	0	0	0	0	0	0	0	0	0	0	0	0	0	0	0	0
Sphingomonas endophytica	763	0	0	0	0	0	0	0	0	0	0	0	0	0	0	0	0	0	0
Sphingomonas sp903642285	230	0	0	0	0	0	0	0	0	0	0	0	0	0	0	0	0	0	0
Sphingomonas sp001421965	2615	0	0	0	0	0	0	0	0	0	0	0	0	0	0	0	0	0	0
Sphingomonas sp001423765	837	0	0	0	0	0	0	0	0	0	0	0	0	0	0	0	0	0	0
Sphingomonas hankookensis	4364	0	0	0	0	0	0	0	0	0	0	0	0	0	0	0	0	0	0
Sphingomonas sp002281485	374	0	0	0	0	0	0	0	0	0	0	0	0	0	0	0	0	0	0
Sphingomonas metalli	1461	0	0	0	0	0	0	0	0	0	0	0	0	0	0	0	0	0	0
Sphingomonas asaccharolytica	385	0	0	0	0	0	0	0	0	0	0	0	0	0	0	0	0	0	0
Sphingomonas insulae	541	0	0	0	0	0	0	0	0	0	0	0	0	0	0	0	0	0	0
Sphingomonas sp003951315	699	0	0	0	0	0	0	0	0	0	0	0	0	0	0	0	0	0	0
Sphingomonas taxi_B	442	0	0	0	0	0	0	0	0	0	0	0	0	0	0	0	0	0	0
Sphingomonas sp900115295	1770	0	0	0	0	0	0	0	0	0	0	0	0	0	0	0	0	0	0
Sphingomonas adhaesiva	1446	0	0	0	0	0	0	0	0	0	0	0	0	0	0	0	0	0	0
Sphingomonas phyllosphaerae_B	522	0	0	0	0	0	0	0	0	0	0	0	0	0	0	0	0	0	0
Sphingomonas sp001421415	3226	0	0	0	0	0	0	0	0	0	0	0	0	0	0	0	0	0	0
Sphingomonas sp900114095	1109	0	0	0	0	0	0	0	0	0	0	0	0	0	0	0	0	0	0
Sphingomonas sp014193845	695	0	0	0	0	0	0	0	0	0	0	0	0	0	0	0	0	0	0
Sphingomonas sp018240825	686	0	0	0	0	0	0	0	0	0	0	0	0	0	0	0	0	0	0
Sphingomonas sp902506455	557	0	0	0	0	0	0	0	0	0	0	0	0	0	0	0	0	0	0
Sphingomonas sp001421355	316	0	0	0	0	0	0	0	0	0	0	0	0	0	0	0	0	0	0
Sphingomonas melonis_A	793	0	0	0	0	0	0	0	0	0	0	0	0	0	0	0	0	0	0
Sphingomonas sp900103265	362	0	0	0	0	0	0	0	0	0	0	0	0	0	0	0	0	0	0
Sphingomonas sp017304125	1137	0	0	0	0	0	0	0	0	0	0	0	0	0	0	0	0	0	0
Sphingomonas sp003946805	547	0	0	0	0	0	0	0	0	0	0	0	0	0	0	0	0	0	0
Sphingomonas sp001421535	1981	0	0	0	0	0	0	0	0	0	0	0	0	0	0	0	0	0	0
Sphingomonas sp002281535	163	0	0	0	0	0	0	0	0	0	0	0	0	0	0	0	0	0	0
Sphingomonas sp016427505	318	0	0	0	0	0	0	0	0	0	0	0	0	0	0	0	0	0	0
Sphingomonas sp001421995	602	0	0	0	0	0	0	0	0	0	0	0	0	0	0	0	0	0	0
Sphingomonas sp016107325	995	0	0	0	0	0	0	0	0	0	0	0	0	0	0	0	0	0	0
Sphingomonas sp001421765	690	0	0	0	0	0	0	0	0	0	0	0	0	0	0	0	0	0	0
Sphingomonas sp004345855	871	0	0	0	0	0	0	0	0	0	0	0	0	0	0	0	0	0	0
Sphingomonas sp001421245	539	0	0	0	0	0	0	0	0	0	0	0	0	0	0	0	0	0	0
Sphingomonas sp903643035	193	0	0	0	0	0	0	0	0	0	0	0	0	0	0	0	0	0	0
Sphingomonas endophytica_A	1171	0	0	0	0	0	0	0	0	0	0	0	0	0	0	0	0	0	0
Sphingomonas hengshuiensis_A	637	0	0	0	0	0	0	0	0	0	0	0	0	0	0	0	0	0	0
Sphingomonas sediminis	345	0	0	0	0	0	0	0	0	0	0	0	0	0	0	0	0	0	0
Sphingomonas sp000241485	451	0	0	0	0	0	0	0	0	0	0	0	0	0	0	0	0	0	0
Sphingomonas sp003075315	5038	0	0	0	0	0	0	0	0	0	0	0	0	0	0	0	0	0	0
Sphingomonas phyllosphaerae	541	0	0	0	0	0	0	0	0	0	0	0	0	0	0	0	0	0	0
Sphingomonas sp014194975	845	0	0	0	0	0	0	0	0	0	0	0	0	0	0	0	0	0	0
Sphingomonas sp002863155	2100	0	0	0	0	0	0	0	0	0	0	0	0	0	0	0	0	0	0
Sphingomonas paucimobilis	13746	0	0	0	0	0	0	0	0	0	0	0	0	0	0	0	0	0	0
Sphingomonas sp000632225	485	0	0	0	0	0	0	0	0	0	0	0	0	0	0	0	0	0	0
Sphingomonas sp003355005	1245	0	0	0	0	0	0	0	0	0	0	0	0	0	0	0	0	0	0
Sphingomonas sp002083435	393	0	0	0	0	0	0	0	0	0	0	0	0	0	0	0	0	0	0
Sphingomonas yabuuchiae	1330	0	0	0	0	0	0	0	0	0	0	0	0	0	0	0	0	0	0
Sphingomonas sp002403415	1028	0	0	0	0	0	0	0	0	0	0	0	0	0	0	0	0	0	0
Sphingomonas sp002083475	216	0	0	0	0	0	0	0	0	0	0	0	0	0	0	0	0	0	0
Sphingomonas abaci	1719	0	0	0	0	0	0	0	0	0	0	0	0	0	0	0	0	0	0
Sphingomonas zeae	2176	0	0	0	0	0	0	0	0	0	0	0	0	0	0	0	0	0	0
Sphingomonas sanguinis	5876	0	0	0	0	0	0	0	0	0	0	0	0	0	0	0	0	0	0
Sphingomonas sp001421715	1273	0	0	0	0	0	0	0	0	0	0	0	0	0	0	0	0	0	0
Sphingomonas pseudosanguinis	4565	0	0	0	0	0	0	0	0	0	0	0	0	0	0	0	0	0	0
Sphingomonas parapaucimobilis	753	0	0	0	0	0	0	0	0	0	0	0	0	0	0	0	0	0	0
Sphingomonas sp013374115	499	0	0	0	0	0	0	0	0	0	0	0	0	0	0	0	0	0	0
Sphingomonas sp004101245	561	0	0	0	0	0	0	0	0	0	0	0	0	0	0	0	0	0	0
Sphingomonas faeni	1684	0	0	0	0	0	0	0	0	0	0	0	0	0	0	0	0	0	0
Sphingomonas albertensis	834	0	0	0	0	0	0	0	0	0	0	0	0	0	0	0	0	0	0
Sphingomonas taxi_A	740	0	0	0	0	0	0	0	0	0	0	0	0	0	0	0	0	0	0
Sphingomonas sp002083655	75	0	0	0	0	0	0	0	0	0	0	0	0	0	0	0	0	0	0
Sphingomonas yabuuchiae_A	774	0	0	0	0	0	0	0	0	0	0	0	0	0	0	0	0	0	0
Sphingomonas sp004795835	1183	0	0	0	0	0	0	0	0	0	0	0	0	0	0	0	0	0	0
Sphingomonas sp004340965	2603	0	0	0	0	0	0	0	0	0	0	0	0	0	0	0	0	0	0
Sphingomonas sp004341085	1875	0	0	0	0	0	0	0	0	0	0	0	0	0	0	0	0	0	0
Sphingomonas sp013822915	700	0	0	0	0	0	0	0	0	0	0	0	0	0	0	0	0	0	0
Sphingomonas sp003610375	2087	0	0	0	0	0	0	0	0	0	0	0	0	0	0	0	0	0	0
Sphingomonas sp001424005	2114	0	0	0	0	0	0	0	0	0	0	0	0	0	0	0	0	0	0
Sphingomonas sp001421745	1682	0	0	0	0	0	0	0	0	0	0	0	0	0	0	0	0	0	0
Sphingomonas sp003688625	1809	0	0	0	0	0	0	0	0	0	0	0	0	0	0	0	0	0	0
Sphingomonas excrementigallinarum	332	0	0	0	0	0	0	0	0	0	0	0	0	0	0	0	0	0	0
Novosphingobium sp019075875	6166	0	0	0	0	0	0	0	0	0	0	0	0	0	0	0	0	0	0
Novosphingobium sp902506425	3342	0	0	0	0	0	0	0	0	0	0	0	0	0	0	0	0	0	0
Novosphingobium sp004211435	8368	0	0	0	0	0	0	0	0	0	0	0	0	0	0	0	0	0	0
Novosphingobium chloroacetimidivorans	3640	0	0	0	0	0	0	0	0	0	0	0	0	0	0	0	0	0	0
Novosphingobium fluoreni	1399	0	0	0	0	0	0	0	0	0	0	0	0	0	0	0	0	0	0
Novosphingobium resinovorum	8112	0	0	0	0	0	0	0	0	0	0	0	0	0	0	0	0	0	0
Novosphingobium sp002556635	7728	0	0	0	0	0	0	0	0	0	0	0	0	0	0	0	0	0	0
Novosphingobium sp902706195	1932	0	0	0	0	0	0	0	0	0	0	0	0	0	0	0	0	0	0
Novosphingobium sp000281975	1106	0	0	0	0	0	0	0	0	0	0	0	0	0	0	0	0	0	0
Novosphingobium sp903970225	658	0	0	0	0	0	0	0	0	0	0	0	0	0	0	0	0	0	0
Novosphingobium sp018971065	552	0	0	0	0	0	0	0	0	0	0	0	0	0	0	0	0	0	0
Novosphingobium sp004342985	588	0	0	0	0	0	0	0	0	0	0	0	0	0	0	0	0	0	0
Novosphingobium indicum	2889	0	0	0	0	0	0	0	0	0	0	0	0	0	0	0	0	0	0
Novosphingobium endophyticum	441	0	0	0	0	0	0	0	0	0	0	0	0	0	0	0	0	0	0
Novosphingobium aerophilum	842	0	0	0	0	0	0	0	0	0	0	0	0	0	0	0	0	0	0
Novosphingobium sp000272475	362	0	0	0	0	0	0	0	0	0	0	0	0	0	0	0	0	0	0
Novosphingobium malaysiense	647	0	0	0	0	0	0	0	0	0	0	0	0	0	0	0	0	0	0
Novosphingobium pentaromativorans	2047	0	0	0	0	0	0	0	0	0	0	0	0	0	0	0	0	0	0
Novosphingobium sp006874585	2429	0	0	0	0	0	0	0	0	0	0	0	0	0	0	0	0	0	0
Novosphingobium capsulatum	1758	0	0	0	0	0	0	0	0	0	0	0	0	0	0	0	0	0	0
Novosphingobium sp002855555	1060	0	0	0	0	0	0	0	0	0	0	0	0	0	0	0	0	0	0
Novosphingobium sp001298105	421	0	0	0	0	0	0	0	0	0	0	0	0	0	0	0	0	0	0
Novosphingobium sp900113255	419	0	0	0	0	0	0	0	0	0	0	0	0	0	0	0	0	0	0
Novosphingobium panipatense	1479	0	0	0	0	0	0	0	0	0	0	0	0	0	0	0	0	0	0
Novosphingobium sp009856825	5781	0	0	0	0	0	0	0	0	0	0	0	0	0	0	0	0	0	0
Novosphingobium sp009707465	278	0	0	0	0	0	0	0	0	0	0	0	0	0	0	0	0	0	0
Novosphingobium sp001421325	367	0	0	0	0	0	0	0	0	0	0	0	0	0	0	0	0	0	0
Novosphingobium sp002916655	2676	0	0	0	0	0	0	0	0	0	0	0	0	0	0	0	0	0	0
Novosphingobium colocasiae	511	0	0	0	0	0	0	0	0	0	0	0	0	0	0	0	0	0	0
Novosphingobium sp004341845	546	0	0	0	0	0	0	0	0	0	0	0	0	0	0	0	0	0	0
Novosphingobium kunmingense	784	0	0	0	0	0	0	0	0	0	0	0	0	0	0	0	0	0	0
Novosphingobium piscinae	928	0	0	0	0	0	0	0	0	0	0	0	0	0	0	0	0	0	0
Novosphingobium sp009746585	2948	0	0	0	0	0	0	0	0	0	0	0	0	0	0	0	0	0	0
Novosphingobium sp002336885	6379	0	0	0	0	0	0	0	0	0	0	0	0	0	0	0	0	0	0
Novosphingobium lentum	2017	0	0	0	0	0	0	0	0	0	0	0	0	0	0	0	0	0	0
Novosphingobium hassiacum	1433	0	0	0	0	0	0	0	0	0	0	0	0	0	0	0	0	0	0
Novosphingobium flavum	373	0	0	0	0	0	0	0	0	0	0	0	0	0	0	0	0	0	0
Novosphingobium sp000876675	963	0	0	0	0	0	0	0	0	0	0	0	0	0	0	0	0	0	0
Novosphingobium naphthalenivorans	4142	0	0	0	0	0	0	0	0	0	0	0	0	0	0	0	0	0	0
Novosphingobium guangzhouense	2235	0	0	0	0	0	0	0	0	0	0	0	0	0	0	0	0	0	0
Novosphingobium arvoryzae	809	0	0	0	0	0	0	0	0	0	0	0	0	0	0	0	0	0	0
Novosphingobium barchaimii	2706	0	0	0	0	0	0	0	0	0	0	0	0	0	0	0	0	0	0
Novosphingobium sp013791705	485	0	0	0	0	0	0	0	0	0	0	0	0	0	0	0	0	0	0
Novosphingobium sp015865035	396	0	0	0	0	0	0	0	0	0	0	0	0	0	0	0	0	0	0
Novosphingobium sp018241045	1814	0	0	0	0	0	0	0	0	0	0	0	0	0	0	0	0	0	0
Novosphingobium mathurense	464	0	0	0	0	0	0	0	0	0	0	0	0	0	0	0	0	0	0
Novosphingobium sp004364785	598	0	0	0	0	0	0	0	0	0	0	0	0	0	0	0	0	0	0
Novosphingobium sediminis	1369	0	0	0	0	0	0	0	0	0	0	0	0	0	0	0	0	0	0
Novosphingobium profundi	1044	0	0	0	0	0	0	0	0	0	0	0	0	0	0	0	0	0	0
Novosphingobium sp900117425	835	0	0	0	0	0	0	0	0	0	0	0	0	0	0	0	0	0	0
Novosphingobium sp016719755	942	0	0	0	0	0	0	0	0	0	0	0	0	0	0	0	0	0	0
Novosphingobium olei	1209	0	0	0	0	0	0	0	0	0	0	0	0	0	0	0	0	0	0
Novosphingobium pokkalii	487	0	0	0	0	0	0	0	0	0	0	0	0	0	0	0	0	0	0
Novosphingobium subterraneum	1675	0	0	0	0	0	0	0	0	0	0	0	0	0	0	0	0	0	0
Novosphingobium marinum	1669	0	0	0	0	0	0	0	0	0	0	0	0	0	0	0	0	0	0
Novosphingobium lindaniclasticum	1493	0	0	0	0	0	0	0	0	0	0	0	0	0	0	0	0	0	0
Novosphingobium sp017302615	492	0	0	0	0	0	0	0	0	0	0	0	0	0	0	0	0	0	0
Novosphingobium sp002440635	868	0	0	0	0	0	0	0	0	0	0	0	0	0	0	0	0	0	0
Novosphingobium sp015657645	314	0	0	0	0	0	0	0	0	0	0	0	0	0	0	0	0	0	0
Novosphingobium sp014200275	202	0	0	0	0	0	0	0	0	0	0	0	0	0	0	0	0	0	0
Novosphingobium sp000813185	1002	0	0	0	0	0	0	0	0	0	0	0	0	0	0	0	0	0	0
Novosphingobium aromaticivorans	1416	0	0	0	0	0	0	0	0	0	0	0	0	0	0	0	0	0	0
Novosphingobium sp013141325	183	0	0	0	0	0	0	0	0	0	0	0	0	0	0	0	0	0	0
Novosphingobium sp002198665	165	0	0	0	0	0	0	0	0	0	0	0	0	0	0	0	0	0	0
Novosphingobium sp003454795	1224	0	0	0	0	0	0	0	0	0	0	0	0	0	0	0	0	0	0
Novosphingobium sp903923465	316	0	0	0	0	0	0	0	0	0	0	0	0	0	0	0	0	0	0
Novosphingobium barchaimii_B	758	0	0	0	0	0	0	0	0	0	0	0	0	0	0	0	0	0	0
Novosphingobium sp009926135	518	0	0	0	0	0	0	0	0	0	0	0	0	0	0	0	0	0	0
Novosphingobium sp002454125	459	0	0	0	0	0	0	0	0	0	0	0	0	0	0	0	0	0	0
Novosphingobium meiothermophilum	283	0	0	0	0	0	0	0	0	0	0	0	0	0	0	0	0	0	0
Novosphingobium sp903832325	434	0	0	0	0	0	0	0	0	0	0	0	0	0	0	0	0	0	0
Novosphingobium sp018240895	292	0	0	0	0	0	0	0	0	0	0	0	0	0	0	0	0	0	0
Novosphingobium sp900176395	1234	0	0	0	0	0	0	0	0	0	0	0	0	0	0	0	0	0	0
Novosphingobium sp019090585	71	0	0	0	0	0	0	0	0	0	0	0	0	0	0	0	0	0	0
Novosphingobium sp003208375	105	0	0	0	0	0	0	0	0	0	0	0	0	0	0	0	0	0	0
Novosphingobium sp903828025	355	0	0	0	0	0	0	0	0	0	0	0	0	0	0	0	0	0	0
Novosphingobium sp017163935	150	0	0	0	0	0	0	0	0	0	0	0	0	0	0	0	0	0	0
Novosphingobium acidiphilum	841	0	0	0	0	0	0	0	0	0	0	0	0	0	0	0	0	0	0
Novosphingobium sp001519055	113	0	0	0	0	0	0	0	0	0	0	0	379	0	0	0	0	0	0
Novosphingobium sp002280675	399	0	0	0	0	0	0	0	0	0	0	0	0	0	0	0	0	0	0
Novosphingobium jiangmenense	322	0	0	0	0	0	0	0	0	0	0	0	0	0	0	0	0	0	0
Novosphingobium sp018242165	155	0	0	0	0	0	0	0	0	0	0	0	0	0	0	0	0	0	0
Novosphingobium sp018334165	416	0	0	0	0	0	0	0	0	0	0	0	0	0	0	0	0	0	0
Novosphingobium rosa	147	0	0	0	0	0	0	0	0	0	0	0	0	0	0	0	0	0	0
Novosphingobium sp017745295	573	0	0	0	0	0	0	0	0	0	0	0	0	0	0	0	0	0	0
Novosphingobium sp903834285	271	0	0	0	0	0	0	0	0	0	0	0	0	0	0	0	0	0	0
Novosphingobium sp012641335	834	0	0	0	0	0	0	0	0	0	0	0	0	0	0	0	0	0	0
Novosphingobium sp001295795	103	0	0	0	0	0	0	0	0	0	0	0	0	0	0	0	0	0	0
Novosphingobium sp013822005	306	0	0	0	0	0	0	0	0	0	0	0	0	0	0	0	0	0	0
Novosphingobium sp008107685	193	0	0	0	0	0	0	0	0	0	0	0	0	0	0	0	0	0	0
Novosphingobium taihuense	0	0	0	0	0	0	0	0	0	0	0	0	0	0	0	0	0	0	0
Novosphingobium sp002256985	869	0	0	0	0	0	0	0	0	0	0	0	0	0	0	0	0	0	0
Novosphingobium fuchskuhlense	132	0	0	0	0	0	0	0	0	0	0	0	0	0	0	0	0	0	0
Novosphingobium capsulatum_A	449	0	0	0	0	0	0	0	0	0	0	0	0	0	0	0	0	0	0
Novosphingobium sp002256775	404	0	0	0	0	0	0	0	0	0	0	0	0	0	0	0	0	0	0
Novosphingobium nitrogenifigens	234	0	0	0	0	0	0	0	0	0	0	0	0	0	0	0	0	0	0
Novosphingobium sp005145025	2105	0	0	0	0	0	0	0	0	0	0	0	0	0	0	0	0	0	0
Novosphingobium sp003208305	155	0	0	0	0	0	0	0	0	0	0	0	0	0	0	0	0	0	0
Novosphingobium sp009885425	58	0	0	0	0	0	0	0	0	0	0	0	0	0	0	0	0	0	0
Novosphingobium umbonatum	152	0	0	0	0	0	0	0	0	0	0	0	0	0	0	0	0	0	0
Novosphingobium sp017987575	407	0	0	0	0	0	0	0	0	0	0	0	0	0	0	0	0	0	0
Novosphingobium sp001898925	223	0	0	0	0	0	0	0	0	0	0	0	0	0	0	0	0	0	0
Novosphingobium sp903893935	72	0	0	0	0	0	0	0	0	0	0	0	0	0	0	0	0	0	0
Novosphingobium ginsenosidimutans	142	0	0	0	0	0	0	0	0	0	0	0	0	0	0	0	0	0	0
Sphingobium yanoikuyae	13684	0	0	0	0	0	0	0	0	0	0	0	0	0	0	0	0	0	0
Sphingobium sp000283515	1048	0	0	0	0	0	0	0	0	0	0	0	0	0	0	0	0	0	0
Sphingobium xenophagum	23403	0	0	0	0	0	0	0	0	0	0	0	0	0	0	0	0	0	0
Sphingobium sp018603885	547	0	0	0	0	0	0	0	0	0	0	0	0	0	0	0	0	0	0
Sphingobium sp014201265	0	0	0	0	0	0	0	0	0	0	0	0	0	0	0	0	0	0	0
Sphingobium sp018823325	1546	0	0	0	0	0	0	0	0	0	0	0	0	0	0	0	0	0	0
Sphingobium phenoxybenzoativorans	3176	0	0	0	0	0	0	0	0	0	0	0	0	0	0	0	0	0	0
Sphingobium sp017304105	1058	0	0	0	0	0	0	0	0	0	0	0	0	0	0	0	0	0	0
Sphingobium fuliginis	9669	0	0	0	0	0	0	0	0	0	0	0	0	0	0	0	0	0	0
Sphingobium sp017304655	351	0	0	0	0	0	0	0	0	0	0	0	0	0	0	0	0	0	0
Sphingobium jiangsuense	2945	0	0	0	0	0	0	0	0	0	0	0	0	0	0	0	0	0	0
Sphingobium sp014280435	1104	0	0	0	0	0	0	0	0	0	0	0	0	0	0	0	0	0	0
Sphingobium sp001899715	1879	0	0	0	0	0	0	0	0	0	0	0	0	0	0	0	0	0	0
Sphingobium quisquiliarum	4427	0	0	0	0	0	0	0	0	0	0	0	0	0	0	0	0	0	0
Sphingobium sp014873695	328	0	0	0	0	0	0	0	0	0	0	0	0	0	0	0	0	0	0
Sphingobium chungbukense	2332	0	0	0	0	0	0	0	0	0	0	0	0	0	0	0	0	0	0
Sphingobium faniae	2481	0	0	0	0	0	0	0	0	0	0	0	0	0	0	0	0	0	0
Sphingobium algorifonticola	1094	0	0	0	0	0	0	0	0	0	0	0	0	0	0	0	0	0	0
Sphingobium sp900111125	484	0	0	0	0	0	0	0	0	0	0	0	0	0	0	0	0	0	0
Sphingobium sp017745115	201	0	0	0	0	0	0	0	0	0	0	0	0	0	0	0	0	0	0
Sphingobium ummariense	2878	0	0	0	0	0	0	0	0	0	0	0	0	0	0	0	0	0	0
Sphingobium sp002953135	205	0	0	0	0	0	0	0	0	0	0	0	0	0	0	0	0	0	0
Sphingobium sp003248935	1157	0	0	0	0	0	0	0	0	0	0	0	0	0	0	0	0	0	0
Sphingobium sp014203965	0	0	0	0	0	0	0	0	0	0	0	0	0	0	0	0	0	0	0
Sphingobium sp000588875	2263	0	0	0	0	0	0	0	0	0	0	0	0	0	0	0	0	0	0
Sphingobium wenxiniae	4107	0	0	0	0	0	0	0	0	0	0	0	0	0	0	0	0	0	0
Sphingobium cupriresistens	2930	0	0	0	0	0	0	0	0	0	0	0	0	0	0	0	0	0	0
Sphingobium sp002312805	956	0	0	0	0	0	0	0	0	0	0	0	0	0	0	0	0	0	0
Sphingobium sp001650725	1127	0	0	0	0	0	0	0	0	0	0	0	0	0	0	0	0	0	0
Sphingobium chlorophenolicum	1134	0	0	0	0	0	0	0	0	0	0	0	0	0	0	0	0	0	0
Sphingobium indicum	3800	0	0	0	0	0	0	0	0	0	0	0	0	0	0	0	0	0	0
Sphingobium sp017744605	141	0	0	0	0	0	0	0	0	0	0	0	0	0	0	0	0	0	0
Sphingobium amiense	3390	0	0	0	0	0	0	0	0	0	0	0	0	0	0	0	0	0	0
Sphingobium sp900013425	1165	0	0	0	0	0	0	0	0	0	0	0	0	0	0	0	0	0	0
Sphingobium fontiphilum	632	0	0	0	0	0	0	0	0	0	0	0	0	0	0	0	0	0	0
Sphingobium baderi_A	3327	0	0	0	0	0	0	0	0	0	0	0	0	0	0	0	0	0	0
Sphingobium sp001713415	1096	0	0	0	0	0	0	0	0	0	0	0	0	0	0	0	0	0	0
Sphingobium sp000153545	3845	0	0	0	0	0	0	0	0	0	0	0	0	0	0	0	0	0	0
Sphingobium barthaii_A	182	0	0	0	0	0	0	0	0	0	0	0	0	0	0	0	0	0	0
Sphingobium sp900218065	615	0	0	0	0	0	0	0	0	0	0	0	0	0	0	0	0	0	0
Sphingobium sp900109095	274	0	0	0	0	0	0	0	0	0	0	0	0	0	0	0	0	0	0
Sphingobium limneticum	2406	0	0	0	0	0	0	0	0	0	0	0	0	0	0	0	0	0	0
Sphingobium sp001658005	425	0	0	0	0	0	0	0	0	0	0	0	0	0	0	0	0	0	0
Sphingobium sp000508185	1323	2056	1891	0	0	0	0	0	0	0	0	0	0	0	0	0	0	0	0
Sphingobium lactosutens_A	214	0	0	0	0	0	0	0	0	0	0	0	0	0	0	0	0	0	0
Sphingobium sp001421665	140	0	0	0	0	0	0	0	0	0	0	0	0	0	0	0	0	0	0
Sphingobium subterraneum	809	0	0	0	0	0	0	0	0	0	0	0	0	0	0	0	0	0	0
Sphingobium sp016000085	199	0	0	0	0	0	0	0	0	0	0	0	0	0	0	0	0	0	0
Sphingobium sp013911745	235	0	0	0	0	0	0	0	0	0	0	0	0	0	0	0	0	0	0
Sphingobium bisphenolivorans	998	0	0	0	0	0	0	0	0	0	0	0	0	0	0	0	0	0	0
Sphingobium sp009720145	1400	0	0	0	0	0	0	0	0	0	0	0	0	0	0	0	0	0	0
Sphingobium sp002457415	288	0	0	0	0	0	0	0	0	0	0	0	0	0	0	0	0	0	0
Sphingobium sp013822485	161	0	0	0	0	0	0	0	0	0	0	0	0	0	0	0	0	0	0
Sphingobium estronivorans	621	0	0	0	0	0	0	0	0	0	0	0	0	0	0	0	0	0	0
Sphingobium scionense	2154	0	0	0	0	0	0	0	0	0	0	0	0	0	0	0	0	0	0
Sphingobium sp001563285	2089	0	0	0	0	0	0	0	0	0	0	0	0	0	0	0	0	0	0
Sphingobium sp001556865	1740	0	0	0	0	0	0	0	0	0	0	0	0	0	0	0	0	0	0
Sphingobium sp000281715	204	0	0	0	0	0	0	0	0	0	0	0	0	0	0	0	0	0	0
Sphingobium sp013375555	570	0	0	0	0	0	0	0	0	0	0	0	0	0	0	0	0	0	0
Sphingobium psychrophilum	750	0	0	0	0	0	0	0	0	0	0	0	0	0	0	0	0	0	0
Sphingobium cloacae	2301	0	0	0	0	0	0	0	0	0	0	0	0	0	0	0	0	0	0
Sphingobium sp017984895	1445	0	0	0	0	0	0	0	0	0	0	0	0	0	0	0	0	0	0
Sphingobium fluviale	593	0	0	0	0	0	0	0	0	0	0	0	0	0	0	0	0	0	0
Sphingobium japonicum_C	678	0	0	0	0	0	0	0	0	0	0	0	0	0	0	0	0	0	0
Sphingobium sp001563265	1949	0	0	0	0	0	0	0	0	0	0	0	0	0	0	0	0	0	0
Sphingobium vermicomposti	83	0	0	0	0	0	0	0	0	0	0	0	0	0	0	0	0	0	0
Sphingobium sp013375535	458	0	0	0	0	0	0	0	0	0	0	0	0	0	0	0	0	0	0
Sphingobium sp003248505	1187	0	0	0	0	0	0	0	0	0	0	0	0	0	0	0	0	0	0
Sphingobium sp019097845	412	0	0	0	0	0	0	0	0	0	0	0	1179	0	0	0	0	0	0
Sphingobium sp006226685	499	0	0	0	0	0	0	0	0	0	0	0	0	0	0	0	0	0	0
Sphingobium sp015693305	348	0	0	0	0	0	0	0	0	0	0	0	0	0	0	0	0	0	0
Sphingobium herbicidovorans	746	0	0	0	0	0	0	0	0	0	0	0	0	0	0	0	0	0	0
Sphingobium sp003591655	559	0	0	0	0	0	0	0	0	0	0	0	0	0	0	0	0	0	0
Sphingomicrobium kaistense	5944	0	0	0	0	0	0	0	1369	1748	2560	2846	1621	0	1624	0	0	0	0
Sphingomicrobium sp011053295	896	0	0	0	0	0	0	0	0	0	0	0	0	0	0	0	0	0	0
Sphingomicrobium sp013812825	550	0	0	0	0	0	0	0	0	0	0	175	0	0	0	0	0	0	0
Sphingomicrobium sediminicola	614	0	0	0	0	0	0	0	0	0	0	72	0	0	0	0	0	0	0
Sphingomicrobium daechungense	544	0	0	0	0	0	0	0	0	0	0	0	0	0	0	0	0	0	0
Sphingomicrobium sp013816785	340	0	0	0	0	0	0	0	0	0	0	0	0	0	0	0	0	0	0
Sphingomicrobium sp014873475	445	0	0	0	0	0	0	0	0	0	0	0	0	0	0	0	0	0	0
Sphingomicrobium mesophila	885	0	0	0	0	0	0	0	0	0	0	170	0	0	0	0	0	0	0
Sphingomicrobium sp003097155	353	0	0	0	0	0	0	0	0	0	0	0	0	0	0	0	0	0	0
Sphingomicrobium astaxanthinifaciens	591	0	0	0	0	0	0	0	0	247	417	367	0	0	0	0	0	0	0
Sphingomicrobium sp000620665	343	0	0	0	0	0	0	0	0	0	0	0	0	0	0	0	0	0	0
Sphingomicrobium rhizophilum	966	0	0	0	0	0	0	0	0	0	0	0	0	0	0	0	0	0	0
Sphingomicrobium lutea	350	0	0	0	0	0	0	0	0	0	179	100	0	0	0	0	0	0	0
Sphingomicrobium ginsengisoli	676	0	0	0	0	0	0	0	0	0	0	114	0	0	0	0	0	0	0
Sphingomicrobium jaspsi	330	0	0	0	0	0	0	0	0	0	0	0	0	0	0	0	0	0	0
Sphingomicrobium sp009720245	248	0	0	0	0	0	0	0	0	0	0	64	0	0	0	0	0	0	0
Sphingomicrobium sp003970925	317	0	0	0	0	0	0	0	0	0	0	0	0	0	0	0	0	0	0
Sphingomicrobium sp013812805	189	0	0	0	0	0	0	0	0	0	114	117	0	0	0	0	0	0	0
Sphingomicrobium xanthus	706	0	0	0	0	0	0	0	0	0	0	0	0	0	0	0	0	0	0
Sphingomicrobium sp013816595	156	0	0	0	0	0	0	0	0	0	0	0	0	0	0	0	0	0	0
Sphingomicrobium sinipercae	247	0	0	0	0	0	0	0	0	0	192	109	0	0	0	0	0	0	0
Sphingomicrobium edaphi	179	0	0	0	0	0	0	0	0	0	0	0	0	0	0	0	0	0	0
Sphingomicrobium piscis	175	0	0	0	0	0	0	0	0	0	0	0	0	0	0	0	0	0	0
Sphingomicrobium sp019242355	390	0	0	0	0	0	0	0	0	0	0	0	0	0	0	0	0	0	0
Sphingomicrobium sp014873795	177	0	0	0	0	0	0	0	0	0	0	0	0	0	0	0	0	0	0
Sphingomicrobium sp016924655	0	0	0	0	0	0	0	0	0	0	0	0	0	0	0	0	0	0	0
Sphingomicrobium sp013817375	126	0	0	0	0	0	0	0	0	0	0	70	0	0	0	0	0	0	0
Sphingomicrobium sp014352855	183	0	0	0	0	0	0	0	0	0	0	0	0	0	0	0	0	0	0
Sphingomicrobium sp019247755	157	0	0	0	0	0	0	0	0	0	0	0	0	0	0	0	0	0	0
Sphingomicrobium sp011301715	150	0	0	0	0	0	0	0	0	0	0	0	0	0	0	0	0	0	0
Sphingomicrobium sp902806275	187	0	0	0	0	0	0	0	0	0	0	0	0	0	0	0	0	0	0
Sphingomicrobium sp902806265	230	0	0	0	0	0	0	0	0	0	0	0	0	0	0	0	0	0	0
Sphingomicrobium sp013361785	93	0	0	0	0	0	0	0	0	0	0	0	0	0	0	0	0	0	0
Sphingomicrobium sp014873375	417	0	0	0	0	0	0	0	0	0	0	352	0	0	0	0	0	0	0
Sphingomicrobium sp902806285	379	0	0	0	0	0	0	0	0	0	0	167	0	0	0	0	0	0	0
Sphingomicrobium sp902806295	140	0	0	0	0	0	0	0	0	0	0	86	0	0	0	0	0	0	0
Sphingomicrobium lutaoense	85	0	0	0	0	0	0	0	0	0	0	0	0	0	0	0	0	0	0
Allosphingosinicella sp019239785	2716	0	0	0	0	0	0	0	0	0	0	0	0	0	0	0	0	0	0
Allosphingosinicella sp005883305	1654	0	0	0	0	0	0	0	0	0	0	0	0	0	0	0	0	0	0
Allosphingosinicella sp002344055	1598	0	0	0	0	0	0	0	0	0	0	0	0	0	0	0	0	0	0
Allosphingosinicella sp005882415	827	0	0	0	0	0	0	0	0	0	0	0	0	0	0	0	0	0	0
Allosphingosinicella sp003347635	832	0	0	0	0	0	0	0	0	0	0	0	0	0	0	0	0	0	0
Allosphingosinicella sp019232625	2506	0	0	0	0	0	0	0	0	0	0	0	0	0	0	0	0	0	0
Allosphingosinicella sp011320075	902	0	0	0	0	0	0	0	0	0	0	799	0	0	883	0	0	0	0
Allosphingosinicella ginsenosidimutans	1049	0	0	0	0	0	0	0	0	0	0	0	0	0	0	0	0	0	0
Allosphingosinicella sp019239415	1583	0	0	0	0	0	0	0	0	0	0	0	0	0	0	0	0	0	0
Allosphingosinicella parva	920	0	0	0	0	0	0	0	0	0	0	0	0	0	0	0	0	0	0
Allosphingosinicella sp004151485	510	0	0	0	0	0	0	0	0	0	0	0	0	0	0	0	0	0	0
Allosphingosinicella sp004135585	733	0	0	0	0	0	0	0	0	0	0	0	0	0	0	0	0	0	0
Allosphingosinicella deserti	493	0	0	0	0	0	0	0	0	0	0	328	0	0	0	0	0	0	0
Allosphingosinicella humi	504	0	0	0	0	0	0	0	0	0	0	0	0	0	0	0	0	0	0
Allosphingosinicella sp902806315	350	0	0	0	0	0	0	0	0	0	0	0	0	0	0	0	0	0	0
Allosphingosinicella indica	418	0	0	0	0	0	0	0	0	0	0	0	0	0	0	0	0	0	0
Allosphingosinicella sp013816585	236	0	0	0	0	0	0	0	0	0	0	0	0	0	0	0	0	0	0
Allosphingosinicella sp016025255	245	0	0	0	0	0	0	0	0	0	0	0	0	0	0	0	0	0	0
Allosphingosinicella vermicomposti	192	0	0	0	0	0	0	0	0	0	0	0	0	0	0	0	0	0	0
Allosphingosinicella sp016781555	82	0	0	0	0	0	0	0	0	0	0	0	0	0	0	0	0	0	0
Sphingopyxis sp001427085	909	0	0	0	0	0	0	0	0	0	0	0	0	0	0	0	0	0	0
Sphingopyxis fribergensis	3370	0	0	0	0	0	0	0	0	0	0	0	0	0	0	0	0	0	0
Sphingopyxis granuli	1904	0	0	0	0	0	0	0	0	0	0	0	0	0	0	0	0	0	0
Sphingopyxis sp014873485	318	0	0	0	0	0	0	0	0	0	0	0	0	0	0	0	0	0	0
Sphingopyxis terrae	1350	0	0	0	0	0	0	0	0	0	0	0	0	0	0	0	0	0	0
Sphingopyxis sp001468225	1155	0	0	0	0	0	0	0	0	0	0	0	0	0	0	0	0	0	0
Sphingopyxis sp001427105	245	0	0	0	0	0	0	0	0	0	0	0	0	0	0	0	0	0	0
Sphingopyxis witflariensis	428	0	0	0	0	0	0	0	0	0	0	0	0	0	0	0	0	0	0
Sphingopyxis sp017309275	962	0	0	0	0	0	0	0	0	0	0	0	0	0	0	0	0	0	0
Sphingopyxis sp001990265	513	0	0	0	0	0	0	0	0	0	0	0	0	0	0	0	0	0	0
Sphingopyxis alaskensis	523	0	0	0	0	0	0	0	0	0	0	0	0	0	0	0	0	0	0
Sphingopyxis sp013410105	249	0	0	0	0	0	0	0	0	0	0	0	0	0	0	0	0	0	0
Sphingopyxis lindanitolerans	845	0	0	0	0	0	0	0	0	0	0	0	0	0	0	0	0	0	0
Sphingopyxis sp001047015	187	0	0	0	0	0	0	0	0	0	0	0	0	0	0	0	0	0	0
Sphingopyxis microcysteis	457	0	0	0	0	0	0	0	0	0	0	0	0	0	0	0	0	0	0
Sphingopyxis bauzanensis	298	0	0	0	0	0	0	0	0	0	0	0	0	0	0	0	0	0	0
Sphingopyxis sp018823905	515	0	0	0	0	0	0	0	0	0	0	0	0	0	0	0	0	0	0
Sphingopyxis sp001468265	1148	0	0	0	0	0	0	0	0	0	0	0	0	0	0	0	0	0	0
Sphingopyxis sp013821905	499	0	0	0	0	0	0	0	0	0	0	0	0	0	0	0	0	0	0
Sphingopyxis sp900108295	109	0	0	0	0	0	0	0	0	0	0	0	0	0	0	0	0	0	0
Sphingopyxis sp003609815	525	0	0	0	0	0	0	0	0	0	0	0	0	0	0	0	0	0	0
Sphingopyxis sp016463225	1583	0	0	0	0	0	0	0	0	0	0	0	0	0	0	0	0	0	0
Sphingopyxis macrogoltabida	2599	0	0	0	0	0	0	0	0	0	0	0	0	0	0	0	0	0	0
Sphingopyxis sp016704835	446	0	0	0	0	0	0	0	0	0	0	0	0	0	0	0	0	0	0
Sphingopyxis sp001984035	193	0	0	0	0	0	0	0	0	0	0	0	0	0	0	0	0	0	0
Sphingopyxis flava	610	0	0	0	0	0	0	0	0	0	0	0	0	0	0	0	0	0	0
Sphingopyxis panaciterrae	93	0	0	0	0	0	0	0	0	0	0	0	0	0	0	0	0	0	0
Sphingopyxis sp017745175	100	0	0	0	0	0	0	0	0	0	0	0	0	0	0	0	0	0	0
Sphingopyxis sp005503165	394	0	0	0	0	0	0	0	0	0	0	0	0	0	0	0	0	0	0
Sphingopyxis sp001830555	358	0	0	0	0	0	0	0	0	0	0	0	0	0	0	0	0	0	0
Sphingopyxis sp002842935	438	0	0	0	0	0	0	0	0	0	0	0	0	0	0	0	0	0	0
Sphingopyxis sp005502465	201	0	0	0	0	0	0	0	0	0	0	0	0	0	0	0	0	0	0
Sphingopyxis sp016734905	83	0	0	0	0	0	0	0	0	0	0	0	0	0	0	0	0	0	0
Sphingopyxis sp001468395	382	0	0	0	0	0	0	0	0	0	0	0	0	0	0	0	0	0	0
Sphingopyxis panaciterrulae	150	0	0	0	0	0	0	0	0	0	0	0	0	0	0	0	0	0	0
Sphingopyxis sp001468285	440	0	0	0	0	0	0	0	0	0	0	0	0	0	0	0	0	0	0
Sphingopyxis lacunae	63	0	0	0	0	0	0	0	0	0	0	0	0	0	0	0	0	0	0
Sphingopyxis sp005503215	447	0	0	0	0	0	0	0	0	0	0	0	0	0	0	0	0	0	0
Sphingopyxis sp012035435	63	0	0	0	0	0	0	0	0	0	0	0	0	0	0	0	0	0	0
Sphingopyxis sp015657575	278	0	0	0	0	0	0	0	0	0	0	0	0	0	0	0	0	0	0
Sphingopyxis sp016793775	146	0	0	0	0	0	0	0	0	0	0	0	0	0	0	0	0	0	0
Sphingopyxis sp016463645	268	0	0	0	0	0	0	0	0	0	0	0	0	0	0	0	0	0	0
Sphingopyxis sp002277025	426	0	0	0	0	0	0	0	0	0	0	0	0	0	0	0	0	0	0
Sphingopyxis sp004795895	361	0	0	0	0	0	0	0	0	0	0	0	0	0	0	0	0	0	0
Sphingopyxis sp001468465	594	0	0	0	0	0	0	0	0	0	0	0	0	0	0	0	0	0	0
Croceibacterium sp002279825	1583	0	0	0	0	0	0	0	0	0	0	0	0	0	0	0	0	0	0
Croceibacterium sp014359685	1577	0	0	0	0	0	0	0	0	0	0	0	0	0	0	0	0	0	0
Croceibacterium sp001683845	669	0	0	0	0	0	0	0	0	0	0	0	0	0	0	0	0	0	0
Croceibacterium mercuriale	1128	0	0	0	0	0	0	0	0	0	0	0	0	0	0	0	0	0	0
Croceibacterium sp003569745	3611	0	0	0	0	0	0	0	0	0	0	0	0	0	0	0	0	0	0
Croceibacterium sp001897135	1665	0	0	0	0	0	0	0	0	0	0	0	0	0	0	0	0	0	0
Croceibacterium soli	731	0	0	0	0	0	0	0	0	0	0	0	0	0	0	0	0	0	0
Croceibacterium segetis	598	0	0	0	0	0	0	0	0	0	0	0	0	0	0	0	0	0	0
Croceibacterium ferulae	718	0	0	0	0	0	0	0	0	0	0	0	0	0	0	0	0	0	0
Croceibacterium sp017744315	1019	0	0	0	0	0	0	0	0	0	0	0	0	0	0	0	0	0	0
Croceibacterium sp001427865	1000	0	0	0	0	0	0	0	0	0	0	0	0	0	0	0	0	0	0
Croceibacterium sp018599195	703	0	0	0	0	0	0	0	0	0	0	0	0	0	0	0	0	0	0
Croceibacterium salegens	401	0	0	0	0	0	0	0	0	0	0	0	0	0	0	0	0	0	0
Croceibacterium atlanticum	1627	0	0	0	0	0	0	0	0	0	0	0	0	0	0	0	0	0	0
Croceibacterium xixiisoli	201	0	0	0	0	0	0	0	0	0	0	0	0	0	0	0	0	0	0
Rhizorhabdus sp000971055	6424	0	0	0	0	0	0	0	0	0	0	0	0	0	0	0	0	0	0
Rhizorhabdus dicambivorans	6002	0	0	0	0	0	0	0	0	0	0	0	0	0	0	0	0	0	0
Rhizorhabdus wittichii	4594	0	0	0	0	0	0	0	0	0	0	0	0	0	0	0	0	0	0
Rhizorhabdus sp001429065	2499	0	0	0	0	0	0	0	0	0	0	0	0	0	0	0	0	0	0
Rhizorhabdus sp001428605	1180	0	0	0	0	0	0	0	0	0	0	0	0	0	0	0	0	0	0
Rhizorhabdus sp004297635	1810	0	0	0	0	0	0	0	0	0	0	0	0	0	0	0	0	0	0
Rhizorhabdus crocodyli	465	0	0	0	0	0	0	0	0	0	0	0	0	0	0	0	0	0	0
Rhizorhabdus histidinilytica	2352	0	0	0	0	0	0	0	0	0	0	0	0	0	0	0	0	0	0
Rhizorhabdus montanisoli	484	0	0	0	0	0	0	0	0	0	0	0	0	0	0	0	0	0	0
Rhizorhabdus sp001015195	2816	0	0	0	0	0	0	0	0	0	0	0	0	0	0	0	0	0	0
Rhizorhabdus sp018006725	4708	0	0	0	0	0	0	0	0	0	0	0	0	0	0	0	0	0	0
Rhizorhabdus sp011044255	269	0	0	0	0	0	0	0	0	0	0	0	0	0	0	0	0	0	0
Rhizorhabdus wittichii_A	232	0	0	0	0	0	0	0	0	0	0	0	0	0	0	0	0	0	0
Rhizorhabdus sp900101455	222	0	0	0	0	0	0	0	0	0	0	0	0	0	0	0	0	0	0
Sphingomonas_I crusticola	3333	0	0	0	0	0	0	0	0	0	0	0	0	0	0	0	0	0	0
Sphingomonas_I sp013113735	548	0	0	0	0	0	0	0	0	0	0	0	0	0	0	0	0	0	0
Sphingomonas_I vulcanisoli	344	0	0	0	0	0	0	0	0	0	0	0	0	0	0	0	0	0	0
Sphingomonas_I sp903644055	312	0	0	0	0	0	0	0	0	0	0	0	0	0	0	0	0	0	0
Sphingomonas_I sp003248515	601	0	0	0	0	0	0	0	0	0	0	0	0	0	0	0	0	0	0
Erythrobacter donghaensis_B	5427	0	0	0	0	0	0	0	0	0	0	0	0	0	0	0	0	0	0
Erythrobacter epoxidivorans	212	0	0	0	0	0	0	0	0	0	0	0	0	0	0	0	0	0	0
Erythrobacter cryptus	285	0	0	0	0	0	0	0	0	0	0	0	0	0	0	0	0	0	0
Erythrobacter sp016125555	134	0	0	0	0	0	0	0	0	0	0	0	0	0	0	0	0	0	0
Erythrobacter colymbi	695	0	0	0	0	0	0	0	0	0	0	0	0	0	0	0	0	0	0
Erythrobacter sp001516125	334	0	0	0	0	0	0	0	0	0	0	0	0	0	0	0	0	0	0
Qipengyuania sp016793865	860	0	0	0	0	0	0	0	0	0	0	0	0	0	0	0	0	0	0
Qipengyuania sediminis	272	0	0	0	0	0	0	0	0	0	0	0	0	0	0	0	0	0	0
Qipengyuania citrea	2590	0	0	0	0	0	0	0	0	0	0	0	0	0	0	0	0	0	0
Qipengyuania sp018828205	365	0	0	0	0	0	0	0	0	0	0	0	0	0	0	0	0	0	0
Qipengyuania flava	532	0	0	0	0	0	0	0	0	0	0	0	0	0	0	0	0	0	0
Qipengyuania sp018819685	139	0	0	0	0	0	0	0	0	0	0	0	0	0	0	0	0	0	0
Qipengyuania sp002695185	1404	0	0	0	0	0	0	0	0	0	0	0	0	0	0	0	0	0	0
Qipengyuania sp001542855	244	0	0	0	0	0	0	0	0	0	0	0	0	0	0	0	0	0	0
Qipengyuania sp002895025	714	0	0	0	0	0	0	0	0	0	0	0	0	0	0	0	0	0	0
Qipengyuania soli	81	0	0	0	0	0	0	0	0	0	0	0	0	0	0	0	0	0	0
Qipengyuania sp001635685	65	0	0	0	0	0	0	0	0	0	0	0	0	0	0	0	0	0	0
Qipengyuania sp001678665	69	0	0	0	0	0	0	0	0	0	0	0	0	0	0	0	0	0	0
Qipengyuania gaetbuli	90	0	0	0	0	0	0	0	0	0	0	0	0	0	0	0	0	0	0
Alteraurantiacibacter buctensis	671	0	0	0	0	0	0	0	0	0	0	0	0	0	0	0	0	0	0
Alteraurantiacibacter aquimixticola	238	0	0	0	0	0	0	0	0	0	0	0	0	0	0	0	0	0	0
Alteraurantiacibacter sp902498745	165	0	0	0	0	0	0	0	0	0	0	0	0	0	0	0	0	0	0
Alteraurantiacibacter aestuarii	147	0	0	0	0	0	0	0	0	0	0	0	0	0	0	0	0	0	0
Alteraurantiacibacter arachoides	235	0	0	0	0	0	0	0	0	0	0	0	0	0	0	0	0	0	0
Alteraurantiacibacter spongiae	382	0	0	0	0	0	0	0	0	0	0	0	0	0	0	0	0	0	0
Alteraurantiacibacter luteus	172	0	0	0	0	0	0	0	0	0	0	0	0	0	0	0	0	0	0
Alteraurantiacibacter xanthus	1893	0	0	0	0	0	0	0	0	0	0	0	0	0	0	0	0	0	0
Alteraurantiacibacter odishensis	125	0	0	0	0	0	0	0	0	0	0	0	0	0	0	0	0	0	0
Alteraurantiacibacter rhizosphaerae	183	0	0	0	0	0	0	0	0	0	0	0	0	0	0	0	0	0	0
Alteraurantiacibacter suaedae	129	0	0	0	0	0	0	0	0	0	0	0	0	0	0	0	0	0	0
Alteraurantiacibacter sp002341345	1514	0	0	0	0	0	0	0	0	0	0	0	0	0	0	0	0	0	0
Alteraurantiacibacter aquimixticola_A	76	0	0	0	0	0	0	0	0	0	0	0	0	0	0	0	0	0	0
Alteraurantiacibacter sp002337385	887	0	0	0	0	0	0	0	0	0	0	0	0	0	0	0	0	0	0
Alteraurantiacibacter zhengii	390	0	0	0	0	0	0	0	0	0	0	0	0	0	0	0	0	0	0
Sphingomonas_G jatrophae	1119	0	0	0	0	0	0	0	0	0	0	0	0	0	0	0	0	0	0
Sphingomonas_G sp009739515	704	0	0	0	0	0	0	0	0	0	0	0	0	0	0	0	0	0	0
Sphingomonas_G solaris	1683	0	0	0	0	0	0	0	0	0	0	0	0	0	0	0	0	0	0
Sphingomonas_G prati	759	0	0	0	0	0	0	0	0	0	0	0	0	0	0	0	0	0	0
Sphingomonas_G montana	295	0	0	0	0	0	0	0	0	0	0	0	0	0	0	0	0	0	0
Sphingorhabdus_B sp001464315	166	0	0	0	0	0	0	0	0	0	0	0	0	0	0	0	0	0	0
Sphingorhabdus_B sp016742125	203	0	0	0	0	0	0	0	0	0	0	0	0	0	0	0	0	0	0
Sphingorhabdus_B sp016720115	129	0	0	0	0	0	0	0	0	0	0	0	0	0	0	0	0	0	0
Sphingorhabdus_B sp016721875	933	0	0	0	0	0	0	0	0	0	0	0	0	0	0	0	0	0	0
Sphingomonas_B sp013044515	4465	0	0	0	0	0	0	0	0	0	0	0	0	0	0	0	0	0	0
Sphingomonas_B horti	0	0	0	0	0	0	0	0	0	0	0	0	0	0	0	0	0	0	0
Sphingomonas_B sp018240865	2167	0	0	0	0	0	0	0	0	0	0	0	0	0	0	0	0	0	0
Sphingomonas_B changbaiensis	304	0	0	0	0	0	0	0	0	0	0	0	0	0	0	0	0	0	0
Sphingomonas_B sp009913435	380	0	0	0	0	0	0	0	0	0	0	0	0	0	0	0	0	0	0
Sphingomonas_B sp002291855	201	0	0	0	0	0	0	0	0	0	0	0	0	0	0	0	0	0	0
Sphingomonas_N sp903871605	325	0	0	0	0	0	0	0	0	0	0	0	0	0	0	0	0	0	0
Sphingomonas_N sp000333335	399	0	0	0	0	0	0	0	0	0	0	0	0	0	0	0	0	0	0
Sphingomonas_N sp019239915	672	0	0	0	0	0	0	0	0	0	0	0	0	0	0	0	0	0	0
Sphingomonas_N chungangi	166	0	0	0	0	0	0	0	0	0	0	0	0	0	0	0	0	0	0
Sphingomonas_N sp000383095	200	0	0	0	0	0	0	0	0	0	0	0	0	0	0	0	0	0	0
Sphingomonas_N oligoaromativorans	190	0	0	0	0	0	0	0	0	0	0	0	0	0	0	0	0	0	0
Tsuneonella sp007065885	248	0	0	0	0	0	0	0	1803	2244	4239	13677	1100	0	4077	0	0	0	0
Tsuneonella rigui	251	0	0	0	0	0	0	0	0	0	0	0	0	0	0	0	0	0	0
Tsuneonella aeria	295	0	0	0	0	0	0	0	0	0	0	0	0	0	0	0	0	0	0
Tsuneonella deserti	227	0	0	0	87	0	0	112	0	0	0	0	0	0	0	0	0	0	0
Tsuneonella amylolytica	225	0	0	0	0	0	0	0	0	0	0	0	0	0	0	0	0	0	0
Tsuneonella dongtanensis	102	0	0	0	0	0	0	0	0	0	0	0	0	0	0	0	0	0	0
Tsuneonella mangrovi	81	0	0	0	0	0	0	0	0	0	0	0	0	0	0	0	0	0	0
Tsuneonella troitsensis	0	0	0	0	0	0	0	0	0	0	0	0	0	0	0	0	0	0	0
Blastomonas fulva	283	0	0	0	0	0	0	0	0	0	0	0	0	0	0	0	0	0	0
Blastomonas sp000503195	260	0	0	0	0	0	0	0	0	0	0	0	0	0	0	0	0	0	0
Blastomonas sp000331245	117	0	0	0	0	0	0	0	0	0	0	0	0	0	0	0	0	0	0
Blastomonas ursincola	2489	0	0	0	0	0	0	0	0	0	0	0	0	0	0	0	0	0	0
Blastomonas sp000786215	102	0	0	0	0	0	0	0	0	0	0	0	0	0	0	0	0	0	0
Blastomonas natatoria	503	0	0	0	0	0	0	0	0	0	0	0	0	0	0	0	0	0	0
Blastomonas aquatica	58	0	0	0	0	0	0	0	0	0	0	0	0	0	0	0	0	0	0
Croceicoccus marinus	988	0	0	0	0	0	0	0	0	0	0	0	0	0	0	0	0	0	0
Croceicoccus ponticola	131	0	0	0	0	0	0	0	0	0	0	0	0	0	0	0	0	0	0
Croceicoccus sp016745095	379	0	0	0	0	0	0	0	0	0	0	0	0	0	0	0	0	0	0
Croceicoccus sp002694745	534	0	0	0	0	0	0	0	0	0	0	0	0	0	0	0	0	0	0
Croceicoccus sediminis	163	0	0	0	0	0	0	0	0	0	0	0	0	0	0	0	0	0	0
Croceicoccus mobilis	0	0	0	0	0	0	0	0	0	0	0	0	0	0	0	0	0	0	0
Croceicoccus sp018398395	411	0	0	0	0	0	0	0	0	0	0	0	0	0	0	0	0	0	0
Glacieibacterium frigidum	913	0	0	0	0	0	0	0	0	0	0	0	0	0	0	0	0	0	0
Glacieibacterium sp018982925	205	0	0	0	0	0	0	0	0	0	0	0	0	0	0	0	0	0	0
Sphingomonas_E fennica	5910	0	0	0	0	0	0	0	0	0	0	0	0	0	0	0	0	0	0
Sphingomonas_E sp002151445	930	0	0	0	0	0	0	0	0	0	0	0	0	0	0	0	0	0	0
Sphingomonas_E laterariae	1559	0	0	0	0	0	0	0	0	0	0	0	0	0	0	0	0	0	0
Polymorphobacter glacialis	111	0	0	0	0	0	0	0	0	0	0	0	0	0	0	0	0	0	0
Polymorphobacter sp003241875	143	0	0	0	0	0	0	0	0	0	0	0	0	0	0	0	0	0	0
Polymorphobacter fuscus	123	0	0	0	0	0	0	0	0	0	0	0	0	0	0	0	0	0	0
Polymorphobacter sp001295935	97	0	0	0	0	0	0	0	0	0	0	0	0	0	0	0	0	0	0
Polymorphobacter multimanifer	80	0	0	0	0	0	0	0	0	0	0	0	0	0	0	0	0	0	0
Polymorphobacter sp903939555	121	0	0	0	0	0	0	0	0	0	0	0	0	0	0	0	0	0	0
Polymorphobacter sp002423025	70	0	0	0	0	0	0	0	0	0	0	0	0	0	0	0	0	0	0
Caenibius sp017744735	705	0	0	0	0	0	0	0	0	0	0	0	0	0	0	0	0	0	0
Caenibius sp001305965	532	0	0	0	0	0	0	0	0	0	0	0	0	0	0	0	0	0	0
Caenibius sp001898545	452	0	0	0	0	0	0	0	0	0	0	0	0	0	0	0	0	0	0
Caenibius tardaugens	630	0	0	0	0	0	0	0	0	0	0	0	0	0	0	0	0	0	0
Parasphingopyxis sp014380205	419	0	0	0	0	0	0	0	0	0	0	0	0	0	0	0	0	0	0
Parasphingopyxis algicola	122	0	0	0	0	0	0	0	0	0	0	0	0	0	0	0	0	0	0
Parasphingopyxis sp014237875	85	0	0	0	0	0	0	0	0	0	0	0	0	0	0	0	0	0	0
Alteriqipengyuania bathyomarina	392	0	0	0	0	0	0	0	0	0	0	0	0	0	0	0	0	0	0
Alteriqipengyuania sp015999305	241	0	0	0	0	0	0	0	0	0	0	0	0	0	0	0	0	0	0
Alteriqipengyuania sp018636735	802	0	0	0	0	0	0	0	0	0	0	0	0	0	0	0	0	0	0
Alteriqipengyuania sp002729695	804	0	0	0	0	0	0	0	0	0	0	0	0	0	0	0	0	0	0
Sphingobium_A sp003590775	464	0	0	0	0	0	0	0	0	0	0	0	0	0	0	0	0	0	0
Sphingobium_A boeckii	271	0	0	0	0	0	0	0	0	0	0	0	0	0	0	0	0	0	0
Chakrabartia sp016704425	1795	0	0	0	0	0	0	0	0	0	0	0	0	0	0	0	0	0	0
Chakrabartia sp016714795	137	0	0	0	0	0	0	0	0	0	0	0	0	0	0	0	0	0	0
Chakrabartia godavariana	335	0	0	0	0	0	0	0	0	0	0	0	0	0	0	0	0	0	0
Pelagerythrobacter sp016803135	253	0	0	0	0	0	0	0	0	0	0	0	0	0	0	0	0	0	0
Pelagerythrobacter aerophilus	743	0	0	0	0	0	0	0	0	0	0	0	0	0	0	0	0	0	0
Pelagerythrobacter marinus	728	0	0	0	0	0	0	0	0	0	0	0	0	0	0	0	0	0	0
Pelagerythrobacter rhizovicinus	148	0	0	0	0	0	0	0	0	0	0	0	0	0	0	0	0	0	0
Pelagerythrobacter marensis	99	0	0	0	0	0	0	0	0	0	0	0	0	0	0	0	0	0	0
Sphingosinicella soli	232	0	0	0	0	0	0	0	0	0	0	0	0	0	0	0	0	0	0
Sphingosinicella sp013911755	410	0	0	0	0	0	0	0	0	0	0	0	0	0	0	0	0	0	0
CAHJWT01 sp018982885	129	0	0	0	0	0	0	0	0	0	0	0	0	0	0	0	0	0	0
CAHJWT01 sp903643075	99	0	0	0	0	0	0	0	0	0	0	0	0	0	0	0	0	0	0
CAHJWT01 sp019245455	114	0	0	0	0	0	0	0	0	0	0	0	0	0	0	0	0	0	0
CAHJWT01 sp903642255	69	0	0	0	0	0	0	0	0	0	0	0	0	0	0	0	0	0	0
Sphingomonas_D sanxanigenens	4928	0	0	0	0	0	0	0	0	0	0	0	0	0	0	0	0	0	0
Altericroceibacterium_A xinjiangense	405	0	0	0	0	0	0	0	0	0	0	0	0	0	0	0	0	0	0
Sphingomonas_M formosensis	436	0	0	0	0	0	0	0	0	0	0	0	0	0	0	0	0	0	0
Sandaracinobacter sp016464365	435	0	0	0	0	0	0	0	0	0	0	0	0	0	0	0	0	0	0
Sandaracinobacter sp003248865	348	0	0	0	0	0	0	0	0	0	0	0	0	0	0	0	0	0	0
UBA1936 sp002336985	138	0	0	0	0	0	0	0	0	0	0	0	0	0	0	0	0	0	0
UBA1936 sp013821585	119	0	0	0	0	0	0	0	0	0	0	0	0	0	0	0	0	0	0
Sphingomonas_L sanxanigenens_A	1484	0	0	0	0	0	0	0	0	0	0	0	0	0	0	0	0	0	0
Sphingomonas_L sp004796535	414	0	0	0	0	0	0	0	0	0	0	0	0	0	0	0	0	0	0
Sphingomonas_H oleivorans	289	0	0	0	0	0	0	0	0	0	0	0	0	0	0	0	0	0	0
XMGL2 sp018863195	284	0	0	0	0	0	0	0	0	0	0	0	0	0	0	0	0	0	0
Alteriqipengyuania_A marina	320	0	0	0	0	0	0	0	0	0	0	0	0	0	0	0	0	0	0
Alteriqipengyuania_A halimionae	80	0	0	0	0	0	0	0	0	0	0	0	0	0	0	0	0	0	0
Sphingorhabdus_C sp009993585	152	0	0	0	0	0	0	0	0	0	0	0	0	0	0	0	0	0	0
Sphingorhabdus_C soli	78	0	0	0	0	0	0	0	0	0	0	0	0	0	0	0	0	0	0
Novosphingopyxis sp002683755	631	0	0	0	0	0	0	0	0	0	0	0	0	0	0	0	0	0	0
Pseudopontixanthobacter vadosimaris	682	0	0	0	0	0	0	0	0	0	0	0	0	0	0	0	0	0	0
Pseudopontixanthobacter muriae	72	0	0	0	0	0	0	0	0	0	0	0	0	0	0	0	0	0	0
Rhizorhapis suberifaciens	91	0	0	0	0	0	0	0	0	0	0	0	0	0	0	0	0	0	0
Rhizorhapis sp016650315	47	0	0	0	0	0	0	0	0	0	0	0	0	0	0	0	0	0	0
Sphingomonas_K jejuensis	1004	0	0	0	0	0	0	0	0	0	0	0	0	0	0	0	0	0	0
CADCVW01 sp902806235	106	0	0	0	0	0	0	0	0	0	0	0	0	0	0	0	0	0	0
SCN-67-18 sp001724715	981	0	0	0	0	0	0	0	0	0	0	0	0	0	0	0	0	0	0
QFOP01 sp003248785	464	0	0	0	0	0	0	0	0	0	0	0	0	0	0	0	0	0	0
JACXVD01 sp014763545	166	0	0	0	0	0	0	0	0	0	0	0	0	0	0	0	0	0	0
UBA6174 sp903821605	57	0	0	0	0	0	0	0	0	0	0	0	0	0	0	0	0	0	0
CFH-75059 sp004331795	0	0	0	0	0	0	0	0	0	0	0	0	0	0	0	0	0	0	0
Tardibacter chloracetimidivorans	1733	0	0	0	0	0	0	0	0	0	0	0	0	0	0	0	0	0	0
Polymorphobacter_A arshaanensis	83	0	0	0	0	0	0	0	0	0	0	0	0	0	0	0	0	0	0
Hankyongella ginsenosidimutans	487	0	0	0	0	0	0	0	0	0	0	0	0	0	0	0	0	0	0
Paraurantiacibacter namhicola	71	0	0	0	0	0	0	0	0	0	0	0	0	0	0	0	0	0	0
Brevundimonas sp001427825	22229	0	0	0	0	0	0	0	0	0	0	0	0	0	0	0	0	0	0
Brevundimonas subvibrioides_B	9738	0	0	0	0	0	0	0	0	0	0	0	0	0	0	0	0	0	0
Brevundimonas sp004296955	12571	0	0	0	0	0	0	0	0	0	0	0	0	0	0	0	0	0	0
Brevundimonas sp018820205	14390	0	0	0	0	0	0	0	0	0	0	0	0	0	0	0	0	0	0
Brevundimonas sp002483305	10531	0	0	0	0	0	0	0	0	0	0	0	0	0	0	0	0	0	0
Brevundimonas sp018820665	14515	0	0	0	0	0	0	0	0	0	0	0	0	0	0	0	0	0	0
Brevundimonas sp018826515	12316	0	0	0	0	0	0	0	0	0	0	0	0	0	0	0	0	0	0
Brevundimonas alba	2997	0	0	0	0	0	0	0	0	0	0	0	0	0	836	0	0	0	0
Brevundimonas sp016463485	3108	0	0	0	0	0	0	0	0	0	0	0	0	0	0	0	0	0	0
Brevundimonas sp002343425	6287	0	0	0	0	0	0	0	0	0	0	0	0	0	0	0	0	0	0
Brevundimonas sp002002865	2806	0	0	0	0	0	0	0	0	0	0	0	0	0	0	0	0	0	0
Brevundimonas subvibrioides	2484	0	0	0	0	0	0	0	0	0	0	0	0	0	0	0	0	0	0
Brevundimonas sp016463295	2481	0	0	0	0	0	0	0	0	90	899	551	0	0	0	0	0	0	0
Brevundimonas lenta	3164	0	0	0	0	0	0	0	0	0	0	0	0	0	0	0	0	0	0
Brevundimonas sp006515835	2632	0	0	0	0	0	0	0	0	0	0	0	0	0	0	0	0	0	0
Brevundimonas sp017487405	2442	0	0	0	0	0	0	0	0	0	0	0	0	0	0	0	0	0	0
Brevundimonas sp001425945	2142	0	0	0	0	0	0	0	0	0	0	0	0	0	0	0	0	0	0
Brevundimonas sp016183935	1997	0	0	0	0	0	0	0	0	0	0	0	0	0	0	0	0	0	0
Brevundimonas sp002292165	2920	0	0	0	0	0	0	0	0	0	0	0	0	0	0	0	0	0	0
Brevundimonas sp017795885	1448	0	0	0	0	0	0	0	0	0	0	0	0	0	0	0	0	0	0
Brevundimonas sp006547065	1557	0	0	0	0	0	0	0	0	0	0	0	0	0	0	0	0	0	0
Brevundimonas subvibrioides_C	2012	0	0	0	0	0	0	0	0	0	0	0	0	0	0	0	0	0	0
Brevundimonas basaltis	1417	0	0	0	0	0	0	0	0	0	0	0	0	0	0	0	0	0	0
Brevundimonas sp004210735	997	0	0	0	0	0	0	0	0	0	0	56	0	0	0	0	0	0	0
Brevundimonas sp016742215	1359	0	0	0	0	0	0	0	0	0	0	0	0	0	0	0	0	0	0
Brevundimonas sp001424025	1265	0	0	0	0	0	0	0	0	0	0	0	0	0	0	0	0	0	0
Brevundimonas sp012270135	2210	0	0	0	0	0	0	0	0	0	0	0	0	0	0	0	0	0	0
Brevundimonas sp015234495	1178	0	0	0	0	0	0	0	0	0	0	0	0	0	0	0	0	0	0
Brevundimonas bacteroides	976	0	0	0	0	0	0	0	0	0	0	0	0	0	0	0	0	0	0
Brevundimonas vesicularis	6073	0	0	0	0	0	0	0	0	0	0	0	0	0	0	0	0	0	0
Brevundimonas aurantiaca	10017	0	0	0	0	0	0	0	0	0	0	0	0	0	0	0	0	0	0
Brevundimonas sp001295975	818	0	0	0	0	0	0	0	0	0	0	0	0	0	0	0	0	0	0
Brevundimonas variabilis	749	0	0	0	0	0	0	0	0	0	0	0	0	0	0	0	0	0	0
Brevundimonas bullata	1958	0	0	0	0	0	0	0	294	195	0	729	0	0	0	623	0	0	0
Brevundimonas viscosa	1382	0	0	0	0	0	0	0	0	0	0	0	0	0	0	0	0	0	0
Brevundimonas sp013912005	1912	0	0	0	0	0	0	0	0	0	0	0	0	0	0	0	0	0	0
Brevundimonas sp018820275	2025	0	0	0	0	0	0	0	0	0	0	0	0	0	0	0	0	0	0
Brevundimonas sp016656965	780	0	0	0	0	0	0	0	0	0	0	0	0	0	0	0	0	0	0
Brevundimonas mediterranea_A	10596	0	0	0	0	0	0	0	0	0	0	0	0	0	0	0	0	0	0
Brevundimonas sp003241825	447	0	0	0	0	0	0	0	0	0	0	0	0	0	0	0	0	0	0
Brevundimonas sp017302335	948	0	0	0	0	0	0	0	0	0	0	0	0	0	0	0	0	0	0
Brevundimonas sp001794825	1219	0	0	0	0	0	0	0	0	0	0	0	0	0	0	0	0	0	0
Brevundimonas diminuta	4234	0	0	0	0	0	0	0	0	0	0	0	0	0	0	0	0	0	0
Brevundimonas lutea	499	0	0	0	0	0	0	0	0	0	0	0	0	0	0	0	0	0	0
Brevundimonas fluminis	618	0	0	0	0	0	0	0	0	0	0	0	0	0	0	0	0	0	0
Brevundimonas sp004683885	591	0	0	0	0	0	0	0	0	0	0	0	0	0	0	0	0	0	0
Brevundimonas halotolerans	29211	0	0	0	0	0	0	0	0	0	0	0	0	0	0	0	0	0	0
Brevundimonas sp003248965	1646	0	0	0	0	0	0	0	0	0	0	0	0	0	0	0	0	0	0
Brevundimonas sp013912065	1177	0	0	0	0	0	0	0	0	0	0	0	0	0	0	0	0	0	0
Brevundimonas diminuta_B	4432	0	0	0	0	0	0	0	0	0	0	0	0	0	0	0	0	0	0
Brevundimonas sp002479325	1479	0	0	0	0	0	0	0	0	0	0	0	0	0	0	0	0	0	0
Brevundimonas sp002479495	642	0	0	0	0	0	0	0	0	0	0	0	0	0	0	0	0	0	0
Brevundimonas nasdae	1098	0	0	0	0	0	0	0	0	0	0	0	0	0	0	0	0	0	0
Brevundimonas sp017744255	365	0	0	0	0	0	0	0	0	0	0	0	0	0	0	0	0	0	0
Brevundimonas sp002426005	487	0	0	0	0	0	0	0	0	0	0	0	0	0	0	0	0	0	0
Brevundimonas sp003248925	599	0	0	0	0	0	0	0	0	0	0	0	0	0	0	0	0	0	0
Brevundimonas sp902506205	525	0	0	0	0	0	0	0	0	90	0	0	0	0	0	0	0	0	0
Brevundimonas sp003248455	955	0	0	0	0	0	0	0	0	0	0	0	0	0	0	0	0	0	0
Brevundimonas intermedia	843	0	0	0	0	0	0	0	0	333	0	176	0	0	0	0	0	0	0
Brevundimonas sp002979535	507	0	0	0	0	0	0	0	0	0	0	0	0	0	0	0	0	0	0
Brevundimonas abyssalis	207	0	0	0	0	0	0	0	0	0	0	0	0	0	0	0	0	0	0
Brevundimonas sp016742135	305	0	0	0	0	0	0	0	0	0	0	0	0	0	0	0	0	0	0
Brevundimonas sp002387245	590	0	0	0	0	0	0	0	0	102	0	281	0	0	0	0	0	0	0
Brevundimonas sp018608325	441	0	0	0	0	0	0	0	0	0	0	0	0	0	0	0	0	0	0
Brevundimonas sp013823285	347	0	0	0	0	0	0	0	0	0	0	0	0	0	0	0	0	0	0
Brevundimonas bullata_A	1176	0	0	0	0	0	0	0	0	217	0	1037	0	0	0	0	0	0	0
Brevundimonas naejangsanensis_B	644	0	0	0	0	0	0	0	0	0	0	0	0	0	0	0	0	0	0
Brevundimonas sp002484265	1672	0	0	0	0	0	0	0	0	0	0	0	0	0	0	0	0	0	0
Brevundimonas sp017487345	964	0	0	0	0	0	0	0	0	0	0	0	0	0	0	0	0	0	0
Brevundimonas naejangsanensis_A	1235	0	0	0	0	0	0	0	0	0	0	260	0	0	0	0	0	0	0
Brevundimonas sp002434505	810	0	0	0	0	0	0	0	0	0	0	0	0	0	0	0	0	0	0
Brevundimonas sp002386585	847	0	0	0	0	0	0	0	0	0	0	0	0	0	0	0	0	0	0
Brevundimonas sp005484585	3445	0	0	0	0	0	0	0	0	0	0	0	0	0	0	0	0	0	0
Brevundimonas sp002157625	406	0	0	0	0	0	0	0	0	0	0	0	0	0	0	0	0	0	0
Brevundimonas sp001796045	1094	0	0	0	0	0	0	0	0	0	0	0	0	0	0	0	0	0	0
Brevundimonas vesicularis_A	1868	0	0	0	0	0	0	0	0	0	0	0	0	0	0	0	0	0	0
Brevundimonas sp018826885	377	0	0	0	0	0	0	0	0	0	0	0	0	0	0	0	0	0	0
Brevundimonas aveniformis	138	0	0	0	0	0	0	0	0	0	0	0	0	0	0	0	0	0	0
Brevundimonas sp014836405	606	0	0	0	0	0	0	0	0	0	0	0	0	0	0	0	0	0	0
Brevundimonas sp017308115	573	0	0	0	0	0	0	0	0	0	0	0	0	0	0	0	0	0	0
Brevundimonas sp017302105	320	0	0	0	0	0	0	0	0	0	0	0	0	0	0	0	0	0	0
Brevundimonas sp002483865	294	0	0	0	0	0	0	0	0	0	0	0	0	0	0	0	0	0	0
Brevundimonas mediterranea	944	0	0	0	0	0	0	0	0	0	0	0	0	0	0	0	0	0	0
Brevundimonas sp003938605	1595	0	0	0	0	0	0	0	0	0	0	0	0	0	0	0	0	0	0
Brevundimonas naejangsanensis	710	0	0	0	0	0	0	0	0	0	0	0	0	0	0	0	0	0	0
Brevundimonas nasdae_A	2156	0	0	0	0	0	0	0	0	0	0	0	0	0	0	0	0	0	0
Brevundimonas sp002432125	210	0	0	0	0	0	0	0	0	0	0	0	0	0	0	0	0	0	0
Brevundimonas sp002419815	226	0	0	0	0	0	0	0	0	0	0	0	0	0	0	0	0	0	0
Brevundimonas sp013760785	103	0	0	0	0	0	0	0	0	0	0	0	0	0	0	0	0	0	0
Brevundimonas diminuta_A	527	0	0	0	0	0	0	0	0	0	0	0	0	0	0	0	0	0	0
Brevundimonas terrae	88	0	0	0	0	0	0	0	0	63	0	0	0	0	0	0	0	0	0
Brevundimonas vesicularis_B	831	0	0	0	0	0	0	0	0	0	0	0	0	0	0	0	0	0	0
Brevundimonas sp002430835	1556	0	0	0	0	0	0	0	0	0	0	0	0	0	0	0	0	0	0
Brevundimonas sp000335735	521	0	0	0	0	0	0	0	0	0	0	0	0	0	0	0	0	0	0
Phenylobacterium zucineum	2462	0	0	0	0	0	0	0	0	0	0	0	0	0	0	0	0	0	0
Phenylobacterium sp004297125	5951	0	0	0	0	0	0	0	0	0	0	0	0	0	0	0	0	0	0
Phenylobacterium sp018821435	1851	0	0	0	0	0	0	0	0	0	0	0	0	0	0	0	0	0	0
Phenylobacterium hankyongense	1826	0	0	0	0	0	0	0	0	0	0	0	0	0	0	0	0	0	0
Phenylobacterium sp902826855	1396	0	0	0	0	0	0	0	0	0	0	0	0	0	0	0	0	0	0
Phenylobacterium sp004299445	1283	0	0	0	0	0	0	0	0	0	0	0	0	0	0	0	0	0	0
Phenylobacterium immobile	2865	0	0	0	0	0	0	0	0	0	0	0	0	0	0	0	0	0	0
Phenylobacterium sp001429025	703	0	0	0	0	0	0	0	0	0	0	0	0	0	0	81	0	0	0
Phenylobacterium sp018001015	2196	0	0	0	0	0	0	0	0	0	0	0	0	0	0	0	0	0	0
Phenylobacterium sp001824475	3105	0	0	0	0	0	0	0	0	0	0	0	0	0	0	0	0	0	0
Phenylobacterium sp016793285	920	0	0	0	0	0	0	0	0	0	0	0	0	0	0	0	0	0	0
Phenylobacterium kunshanense	1935	0	0	0	0	0	0	0	0	0	0	0	0	0	0	0	0	0	0
Phenylobacterium sp013911965	1843	0	0	0	0	0	0	0	0	0	0	0	0	0	0	0	0	0	0
Phenylobacterium sp016772415	1063	0	0	0	0	0	0	0	0	0	0	0	0	0	0	0	0	0	0
Phenylobacterium sp016793225	876	0	0	0	0	0	0	0	0	0	0	0	0	0	0	0	0	0	0
Phenylobacterium sp016124325	745	0	0	0	0	0	0	0	0	0	0	0	0	0	0	0	0	0	0
Phenylobacterium soli	982	0	0	0	0	0	0	0	0	0	0	0	0	0	0	0	0	0	0
Phenylobacterium deserti	720	0	0	0	0	0	0	0	0	0	0	0	0	0	0	0	0	0	0
Phenylobacterium sp001724605	2829	0	0	0	0	0	0	0	0	0	0	0	0	0	0	0	0	0	0
Phenylobacterium sp004799515	727	0	0	0	0	0	0	0	0	0	0	0	0	0	0	0	0	0	0
Phenylobacterium sp004799545	587	0	0	0	0	0	0	0	0	0	0	0	0	0	0	0	0	0	0
Phenylobacterium sp001557235	5321	0	0	0	0	0	0	0	0	0	0	0	0	0	0	0	0	0	0
Phenylobacterium sp004799395	460	0	0	0	0	0	0	0	0	0	0	0	0	0	0	0	0	0	0
Phenylobacterium sp903822175	886	0	0	0	0	0	0	0	0	0	0	0	0	0	0	0	0	0	0
Phenylobacterium sp003136395	413	0	0	0	0	0	0	0	0	0	0	0	0	0	0	0	0	0	0
Phenylobacterium sp018241625	548	0	0	0	0	0	0	0	0	0	0	0	0	0	0	0	0	0	0
Phenylobacterium sp001724985	1611	0	0	0	0	0	0	0	0	0	0	0	0	0	0	0	0	0	0
Phenylobacterium sp903909375	471	0	0	0	0	0	0	0	0	0	0	0	0	0	0	0	0	0	0
Phenylobacterium sp002363865	703	0	0	0	0	0	0	0	0	0	0	0	0	0	0	0	0	0	0
Phenylobacterium sp001425305	835	0	0	0	0	0	0	0	0	0	0	0	0	0	0	0	0	0	0
Phenylobacterium haematophilum	3058	0	0	0	0	0	0	0	0	0	0	0	0	0	0	0	0	0	0
Phenylobacterium sp013822795	782	0	0	0	0	0	0	0	0	0	0	0	0	0	0	0	0	0	0
Phenylobacterium sp903930545	179	0	0	0	0	0	0	0	0	0	0	0	0	0	0	0	0	0	0
Phenylobacterium sp002256425	233	0	0	0	0	0	0	0	0	0	0	0	0	0	0	0	0	0	0
Phenylobacterium sp018240795	1137	0	0	0	0	0	0	0	0	0	0	0	0	0	0	0	0	0	0
Phenylobacterium parvum	337	0	0	0	0	0	0	0	0	0	0	0	0	0	0	0	0	0	0
Phenylobacterium sp002441055	295	0	0	0	0	0	0	0	0	0	0	0	0	0	0	0	0	0	0
Phenylobacterium sp903860975	194	0	0	0	0	0	0	0	0	0	0	0	0	0	0	0	0	0	0
Phenylobacterium sp017991675	1376	0	0	0	0	0	0	0	0	0	0	0	0	0	0	0	0	0	0
Phenylobacterium sp903842425	428	0	0	0	0	0	0	0	0	0	0	0	0	0	0	0	0	0	0
Phenylobacterium sp903892305	79	0	0	0	0	0	0	0	0	0	0	0	0	0	0	0	0	0	0
Phenylobacterium sp903933475	129	0	0	0	0	0	0	0	0	0	0	0	0	0	0	0	0	0	0
Caulobacter sp001896875	8500	0	0	0	0	0	0	0	0	0	0	0	0	0	0	0	0	0	0
Caulobacter sp004144935	1591	0	0	0	0	0	0	0	0	0	0	0	0	0	0	0	0	0	0
Caulobacter sp009905535	1040	0	0	0	0	0	0	0	0	0	0	0	0	0	0	0	0	0	0
Caulobacter mirabilis	703	0	0	0	0	0	0	0	0	0	0	0	0	0	0	0	0	0	0
Caulobacter vibrioides_A	2959	0	0	0	0	0	0	0	0	0	0	0	0	0	0	0	0	0	0
Caulobacter sp016125585	500	0	0	0	0	0	0	0	0	0	0	0	0	0	0	0	0	0	0
Caulobacter sp016467375	466	0	0	0	0	0	0	0	0	0	0	0	0	0	0	0	0	0	0
Caulobacter sp016234625	383	0	0	0	0	0	0	0	0	0	0	0	0	0	0	0	0	0	0
Caulobacter henricii_A	622	0	0	0	0	0	0	0	0	0	0	0	0	0	0	0	0	0	0
Caulobacter sp903858185	611	0	0	0	0	0	0	0	0	0	0	0	0	0	0	0	0	0	0
Caulobacter sp011058465	839	0	0	0	0	0	0	0	0	0	0	0	0	0	0	0	0	0	0
Caulobacter sp000799245	453	0	0	0	0	0	0	0	0	0	0	0	0	0	0	0	0	0	0
Caulobacter sp000019145	767	0	0	0	0	0	0	0	0	0	0	0	0	0	0	0	0	0	0
Caulobacter sp903889785	209	0	0	0	0	0	0	0	0	0	0	0	0	0	0	0	0	0	0
Caulobacter sp002280875	1967	0	0	0	0	0	0	0	0	0	0	0	0	0	0	0	0	0	0
Caulobacter rhizosphaerae	830	0	0	0	0	0	0	0	0	0	0	0	0	0	0	0	0	0	0
Caulobacter vibrioides_E	792	0	0	0	0	0	0	0	0	0	0	0	0	0	0	0	0	0	0
Caulobacter soli	594	0	0	0	0	0	0	0	0	0	0	0	0	0	0	0	0	0	0
Caulobacter sp002742645	9612	0	0	0	0	0	0	0	0	0	0	0	0	0	0	0	0	0	0
Caulobacter sp001426905	469	0	0	0	0	0	0	0	0	0	0	0	0	0	0	0	0	0	0
Caulobacter sp014378155	253	0	0	0	0	0	0	0	0	0	0	0	0	0	0	0	0	0	0
Caulobacter sp003060965	232	0	0	0	0	0	0	0	0	0	0	0	0	0	0	0	0	0	0
Caulobacter sp017744445	440	0	0	0	0	0	0	0	0	0	0	0	0	0	0	0	0	0	0
Caulobacter sp017745235	280	0	0	0	0	0	0	0	0	0	0	0	0	0	0	0	0	0	0
Caulobacter hibisci	457	0	0	0	0	0	0	0	0	0	0	0	0	0	0	0	0	0	0
Caulobacter sp002742625	513	0	0	0	0	0	0	0	0	0	0	0	0	0	0	0	0	0	0
Caulobacter sp013181195	463	0	0	0	0	0	0	0	0	0	0	0	0	0	0	0	0	0	0
Caulobacter vibrioides	269	0	0	0	0	0	0	0	0	0	0	0	0	0	0	0	0	0	0
Caulobacter sp903900155	708	0	0	0	0	0	0	0	0	0	0	0	0	0	0	0	0	0	0
Caulobacter sp002737765	228	0	0	0	0	0	0	0	0	0	0	0	0	0	0	0	0	0	0
Caulobacter sp000426025	558	0	0	0	0	0	0	0	0	0	0	0	0	0	0	0	0	0	0
Caulobacter sp000712075	502	0	0	0	0	0	0	0	0	0	0	0	0	0	0	0	0	0	0
Caulobacter radicis	773	0	0	0	0	0	0	0	0	0	0	0	0	0	0	0	0	0	0
Caulobacter sp018895795	188	0	0	0	0	0	0	0	0	0	0	0	0	0	0	0	0	0	0
Caulobacter henricii_C	733	0	0	0	0	0	0	0	0	0	0	0	0	0	0	0	0	0	0
Caulobacter henricii	194	0	0	0	0	0	0	0	0	0	0	0	0	0	0	0	0	0	0
Caulobacter sp000281955	493	0	0	0	0	0	0	0	0	0	0	0	0	0	0	0	0	0	0
Caulobacter sp003931565	293	0	0	0	0	0	0	0	0	0	0	0	0	0	0	0	0	0	0
Caulobacter sp014207215	461	0	0	0	0	0	0	0	0	0	0	0	0	0	0	0	0	0	0
Caulobacter sp002742635	840	0	0	0	0	0	0	0	0	0	0	0	0	0	0	0	0	0	0
Caulobacter sp003185805	393	0	0	0	0	0	0	0	0	0	0	0	0	0	0	0	0	0	0
Caulobacter segnis_A	361	0	0	0	0	0	0	0	0	0	0	0	0	0	0	0	0	0	0
Caulobacter sp001427665	401	0	0	0	0	0	0	0	0	0	0	0	0	0	0	0	0	0	0
Caulobacter sp002737755	236	0	0	0	0	0	0	0	0	0	0	0	0	0	0	0	0	0	0
Caulobacter sp003116815	473	0	0	0	0	0	0	0	0	0	0	0	0	0	0	0	0	0	0
Caulobacter sp900114015	456	0	0	0	0	0	0	0	0	0	0	0	0	0	0	0	0	0	0
Caulobacter sp017744495	248	0	0	0	0	0	0	0	0	0	0	0	0	0	0	0	0	0	0
Caulobacter sp011043625	478	0	0	0	0	0	0	0	0	0	0	0	0	0	0	0	0	0	0
Caulobacter flavus	407	0	0	0	0	0	0	0	0	0	0	0	0	0	0	0	0	0	0
Caulobacter segnis	267	0	0	0	0	0	0	0	0	0	0	0	0	0	0	0	0	0	0
Caulobacter sp001556515	718	0	0	0	0	0	0	0	0	0	0	0	0	0	0	0	0	0	0
Caulobacter vibrioides_D	274	0	0	0	0	0	0	0	0	0	0	0	0	0	0	0	0	0	0
Caulobacter zeae	538	0	0	0	0	0	0	0	0	0	0	0	0	0	0	0	0	0	0
Caulobacter sp004342605	285	0	0	0	0	0	0	0	0	0	0	0	0	0	0	0	0	0	0
Caulobacter vibrioides_C	392	0	0	0	0	0	0	0	0	0	0	0	0	0	0	0	0	0	0
Caulobacter henricii_D	104	0	0	0	0	0	0	0	0	0	0	0	0	0	0	0	0	0	0
NCED01 sp002280485	72821	0	0	0	0	0	0	0	0	0	0	0	0	0	0	0	0	0	0
UBA5005 sp002398405	9604	0	0	0	0	0	0	0	0	0	0	0	0	0	0	0	0	0	0
Palsa-881 sp018241335	518	0	0	0	0	0	0	0	0	0	0	0	0	0	0	0	0	0	0
Palsa-881 sp903872075	655	0	0	0	0	0	0	0	0	0	0	0	0	0	0	0	0	0	0
Palsa-881 sp019247715	169	0	0	0	0	0	0	0	0	0	0	0	0	0	0	0	0	0	0
Palsa-881 sp903923135	199	0	0	0	0	0	0	0	0	0	0	0	0	0	0	0	0	0	0
Palsa-881 sp903870555	161	0	0	0	0	0	0	0	0	0	0	0	0	0	0	0	0	0	0
Palsa-881 sp013815405	83	0	0	0	0	0	0	0	0	0	0	0	0	0	0	0	0	0	0
Palsa-881 sp019232665	76	0	0	0	0	0	0	0	0	0	0	0	0	0	0	0	0	0	0
Palsa-881 sp003136615	66	0	0	0	0	0	0	0	0	0	0	0	0	0	0	0	0	0	0
Palsa-881 sp003161535	55	0	0	0	0	0	0	0	0	0	0	0	0	0	0	0	0	0	0
BOG-938 sp903929535	1073	0	0	0	0	0	0	0	0	0	0	0	0	0	0	0	0	0	0
BOG-938 sp003164925	428	0	0	0	0	0	0	0	0	0	0	0	0	0	0	0	0	0	0
Asticcacaulis sp000495795	236	0	0	0	0	0	0	0	0	0	0	0	0	0	0	0	0	0	0
Asticcacaulis solisilvae	133	0	0	0	0	0	0	0	0	0	0	0	0	0	0	0	0	0	0
Asticcacaulis sp014873225	117	0	0	0	0	0	0	0	0	0	0	0	0	0	0	0	0	0	0
CAIMFV01 sp903851655	127	0	0	0	0	0	0	0	0	0	0	0	0	0	0	0	0	0	0
CAIMFV01 sp903884425	476	0	0	0	0	0	0	0	0	0	0	0	0	0	0	0	0	0	0
CAIMFV01 sp903874895	128	0	0	0	0	0	0	0	0	0	0	0	0	0	0	0	0	0	0
CAIMFV01 sp903858685	78	0	0	0	0	0	0	0	0	0	0	0	0	0	0	0	0	0	0
CAIMFV01 sp903903715	68	0	0	0	0	0	0	0	0	0	0	0	0	0	0	0	0	0	0
CAIMFV01 sp903840435	2477	0	0	0	0	0	0	0	0	0	0	0	0	0	0	0	0	0	0
BOG-935 sp018135625	471	0	0	0	0	0	0	0	0	0	0	0	0	0	0	0	0	0	0
BOG-935 sp003165275	290	0	0	0	0	0	0	0	0	0	0	0	0	0	0	0	0	0	0
17J80-11 sp018241995	232	0	0	0	0	0	0	0	0	0	0	0	0	0	0	0	0	0	0
17J80-11 sp010975005	283	0	0	0	0	0	0	0	0	0	0	0	0	0	0	0	0	0	0
17J80-11 sp014349105	272	0	0	0	0	0	0	0	0	0	0	0	0	0	0	0	0	0	0
CAIOYC01 sp903837135	431	0	0	0	0	0	0	0	0	0	0	0	0	0	0	0	0	0	0
CAIOYC01 sp903862425	242	0	0	0	0	0	0	0	0	0	0	0	0	0	0	0	0	0	0
CAISGS01 sp017418605	1459	0	0	0	0	0	0	0	0	0	0	0	0	0	0	0	0	0	0
CAISGS01 sp903884915	116	0	0	0	0	0	0	0	0	0	0	0	0	0	0	0	0	0	0
CAHJWH01 sp009765965	305	0	0	0	0	0	0	0	0	0	0	0	0	0	0	0	0	0	0
CAHJWH01 sp903642205	144	0	0	0	0	0	0	0	0	0	0	0	0	0	0	0	0	0	0
PMMR1 sp000733915	188	0	0	0	0	0	0	0	0	0	0	0	0	0	0	0	0	0	0
UBA7672 sp016714495	6282	0	0	0	0	0	0	0	0	0	0	0	0	0	0	0	0	0	0
UBA7672 sp903831485	2625	0	0	0	0	0	0	0	0	0	0	0	0	0	0	0	0	0	0
UBA7672 sp903842595	2942	0	0	0	0	0	0	0	0	0	0	0	0	0	0	0	0	0	0
UBA7672 sp002280725	927	0	0	0	0	0	0	0	0	0	0	0	0	0	0	0	0	0	0
UBA7672 sp002483135	1464	0	0	0	0	0	0	0	0	0	0	0	0	0	0	0	0	0	0
UBA7672 sp016125405	105	0	0	0	0	0	0	0	0	0	0	0	0	0	0	0	0	0	0
IH12 sp017792365	211	0	0	0	0	0	0	0	0	0	0	0	0	0	0	0	0	0	0
Terricaulis silvestris	363	0	0	0	0	0	0	0	0	0	0	0	0	0	0	0	0	0	0
Terricaulis sp902826145	563	0	0	0	0	0	0	0	0	0	0	0	0	0	0	0	0	0	0
Terricaulis sp003242075	167	0	0	0	0	0	0	0	0	0	0	0	0	0	0	0	0	0	0
Terricaulis sp001464425	192	0	0	0	0	0	0	0	0	0	0	0	0	0	0	0	0	0	0
Terricaulis sp900696695	236	0	0	0	0	0	0	0	0	0	0	0	0	0	0	0	0	0	0
Terricaulis sp016703335	238	0	0	0	0	0	0	0	0	0	0	0	0	0	0	0	0	0	0
Terricaulis sp017303355	313	0	0	0	0	0	0	0	0	0	0	0	0	0	0	0	0	0	0
Terricaulis sp004634425	224	0	0	0	0	0	0	0	0	0	0	0	0	0	0	0	0	0	0
Terricaulis sp016791365	104	0	0	0	0	0	0	0	0	0	0	0	0	0	0	0	0	0	0
CADEEL01 sp016791425	239	0	0	0	0	0	0	0	0	0	0	0	0	0	0	0	0	0	0
Bradyrhizobium sp018596315	8838	0	0	0	0	0	0	0	0	0	0	0	0	0	0	0	0	0	0
Bradyrhizobium sp018130385	3299	0	0	0	0	0	0	0	0	0	307	0	0	0	0	0	0	0	0
Bradyrhizobium algeriense	4183	0	0	0	0	0	0	0	0	0	499	0	0	0	0	0	0	0	0
Bradyrhizobium sp018130145	3508	0	0	0	0	0	0	0	0	0	0	0	0	0	0	0	0	0	0
Bradyrhizobium sp017872735	1212	0	0	0	0	0	0	0	0	0	0	0	0	0	0	0	0	0	0
Bradyrhizobium valentinum	1444	0	0	0	0	0	0	0	0	0	0	0	0	0	0	0	0	0	0
Bradyrhizobium sp018131075	2504	0	0	0	0	0	0	0	0	0	0	0	0	0	0	0	0	0	0
Bradyrhizobium sp017305715	1098	0	0	0	0	0	0	0	0	0	0	0	0	0	0	0	0	0	0
Bradyrhizobium sp018130165	1590	0	0	0	0	0	0	0	0	0	0	0	0	0	0	0	0	0	0
Bradyrhizobium sp009930815	976	0	0	0	0	0	0	0	0	0	0	0	0	0	0	0	0	0	0
Bradyrhizobium sp018736105	521	0	0	0	0	0	0	0	0	0	0	0	0	0	0	118	0	0	0
Bradyrhizobium sp000701345	403	0	0	0	0	0	0	0	0	0	0	0	0	0	0	0	0	0	0
Bradyrhizobium sp001464035	456	0	0	0	0	0	0	0	0	0	0	0	862	0	0	151	0	0	0
Bradyrhizobium erythrophlei_A	459	0	0	0	0	0	0	0	0	0	0	0	0	0	0	0	0	0	0
Bradyrhizobium sp018130065	796	0	0	0	0	0	0	0	0	0	0	0	0	0	0	763	0	0	0
Bradyrhizobium lablabi_C	414	0	0	0	0	0	0	0	0	0	0	0	0	0	0	0	0	0	0
Bradyrhizobium sp016219575	1838	0	0	0	0	0	0	0	0	0	0	0	0	0	0	0	0	0	0
Bradyrhizobium lablabi	643	0	0	0	0	0	0	0	0	0	0	0	0	0	0	0	0	0	0
Bradyrhizobium sp018398895	747	0	0	0	0	0	0	0	0	0	0	0	0	0	0	0	0	0	0
Bradyrhizobium lablabi_B	299	0	0	0	0	0	0	0	0	0	0	0	0	0	0	0	0	0	0
Bradyrhizobium jicamae	449	0	0	0	0	0	0	0	0	0	0	0	0	0	0	0	0	0	0
Bradyrhizobium erythrophlei_C	262	0	0	0	0	0	0	0	0	0	0	0	0	0	0	0	0	0	0
Bradyrhizobium archetypum	331	0	0	0	0	0	0	0	0	0	0	0	0	0	0	0	0	0	0
Bradyrhizobium paxllaeri	443	0	0	0	0	0	0	0	0	0	0	0	0	0	0	0	0	0	0
Bradyrhizobium elkanii_A	199	0	0	0	0	0	0	0	0	0	0	0	0	0	0	0	0	0	0
Bradyrhizobium ottawaense_A	320	0	0	0	0	0	0	0	0	0	0	0	0	0	0	0	0	0	0
Bradyrhizobium erythrophlei_D	199	0	0	0	0	0	0	0	0	0	0	0	0	0	0	0	0	0	0
Bradyrhizobium icense	317	0	0	0	0	0	0	0	0	0	0	0	0	0	0	0	0	0	0
Bradyrhizobium septentrionale	987	0	0	0	0	0	0	0	0	0	0	0	0	0	0	0	0	0	0
Bradyrhizobium australiense	264	0	0	0	0	0	0	0	0	0	0	0	0	0	0	0	0	0	0
Bradyrhizobium canariense_A	133	0	0	0	0	0	0	0	0	0	0	0	0	0	0	0	0	0	0
Bradyrhizobium lablabi_A	153	0	0	0	0	0	0	0	0	0	0	0	0	0	0	0	0	0	0
Bradyrhizobium sp900103365	224	0	0	0	0	0	0	0	0	0	0	0	0	0	0	0	0	0	0
Bradyrhizobium sp011516635	4056	0	0	0	0	0	0	0	0	0	0	0	0	0	0	0	0	0	0
Bradyrhizobium retamae	348	0	0	0	0	0	0	0	0	0	0	0	0	0	0	0	0	0	0
Bradyrhizobium sp004799405	145	0	0	0	0	0	0	0	0	0	0	0	0	0	0	0	0	0	0
Bradyrhizobium sp001693485	318	0	0	0	0	0	0	0	0	0	0	0	0	0	0	0	0	0	0
Bradyrhizobium sp000938305	132	0	0	0	0	0	0	0	0	0	0	0	0	0	0	0	0	0	0
Bradyrhizobium sp000426105	155	0	0	0	0	0	0	0	0	0	0	0	0	0	0	0	0	0	0
Bradyrhizobium sp018398875	493	0	0	0	0	0	0	0	0	0	0	0	0	0	0	0	0	0	0
Bradyrhizobium sp005937885	177	0	0	0	0	0	0	0	0	0	0	0	0	0	0	0	0	0	0
Bradyrhizobium ivorense	152	0	0	0	0	0	0	0	0	0	0	0	0	0	0	0	0	0	0
Bradyrhizobium sp004799445	122	0	0	0	0	0	0	0	0	0	0	0	0	0	0	0	0	0	0
Bradyrhizobium sp018449695	113	0	0	0	0	0	0	0	0	0	0	0	0	0	0	0	0	0	0
Bradyrhizobium elkanii	437	0	0	0	0	0	0	0	0	0	0	0	0	0	0	0	0	0	0
Bradyrhizobium sp009766005	112	0	0	0	0	0	0	0	0	0	0	0	0	0	0	0	0	0	0
Bradyrhizobium sp005884465	227	0	0	0	0	0	0	0	0	0	0	0	0	0	0	0	0	0	0
Bradyrhizobium sp017881085	204	0	0	0	0	0	0	0	0	0	0	0	0	0	0	0	0	0	0
Bradyrhizobium erythrophlei_B	78	0	0	0	0	0	0	0	0	0	0	0	0	0	0	0	0	0	0
Bradyrhizobium lablabi_D	81	0	0	0	0	0	0	0	0	0	0	0	0	0	0	0	0	0	0
Bradyrhizobium murdochi	203	0	0	0	0	0	0	0	0	0	0	0	0	0	0	0	0	0	0
Bradyrhizobium sp000426245	97	0	0	0	0	0	0	0	0	0	0	0	0	0	0	0	0	0	0
Bradyrhizobium yuanmingense	233	0	0	0	0	0	0	0	0	0	0	0	0	0	0	0	0	0	0
Bradyrhizobium japonicum	2973	0	0	0	0	0	0	0	0	0	0	0	0	0	0	0	0	0	0
Bradyrhizobium sp005884765	130	0	0	0	0	0	0	0	0	0	0	0	0	0	0	0	0	0	0
Bradyrhizobium sp000938255	98	0	0	0	0	0	0	0	0	0	0	0	0	0	0	0	0	0	0
Bradyrhizobium jicamae_B	107	0	0	0	0	0	0	0	0	0	0	0	0	0	0	0	0	0	0
Bradyrhizobium sp019244115	173	0	0	0	0	0	0	0	0	0	0	0	0	0	0	0	0	0	0
Pseudolabrys sp001464835	714	0	0	0	0	0	0	0	0	0	0	0	0	0	0	0	0	0	0
Pseudolabrys sp903839845	1476	0	0	0	0	0	0	0	0	0	0	0	0	0	0	0	0	0	0
Pseudolabrys sp903892675	1439	0	0	0	0	0	0	0	0	0	0	0	0	0	0	0	0	0	0
Pseudolabrys sp903885555	245	0	0	0	0	0	0	0	0	0	0	0	0	0	0	0	0	0	0
Pseudolabrys sp903929045	530	0	0	0	0	0	0	0	0	0	0	0	0	0	0	0	0	0	0
Pseudolabrys sp903878085	130	0	0	0	0	0	0	0	0	0	0	0	0	0	0	0	0	0	0
Pseudolabrys sp003133345	273	0	0	0	0	0	0	0	0	0	0	0	0	0	0	0	0	0	0
Pseudolabrys taiwanensis	161	0	0	0	0	0	0	0	0	0	0	0	0	0	0	0	0	0	0
Pseudolabrys sp016185205	204	0	0	0	0	0	0	0	0	0	0	0	0	0	0	0	0	0	0
Pseudolabrys sp016124795	93	0	0	0	0	0	0	0	0	0	0	0	0	0	0	0	0	0	0
Pseudolabrys sp005153485	149	0	0	0	0	0	0	0	0	0	0	0	0	0	0	0	0	0	0
Pseudolabrys sp903891395	159	0	0	0	0	0	0	0	0	0	0	0	0	0	0	0	0	0	0
Pseudolabrys sp009694265	159	0	0	0	0	0	0	0	0	0	0	0	0	0	0	0	0	0	0
Pseudolabrys sp018240595	180	0	0	0	0	0	0	0	0	0	0	0	0	0	0	0	0	0	0
Pseudolabrys sp001899285	0	0	0	0	0	0	0	0	0	0	0	0	0	0	0	0	0	0	0
Tardiphaga sp007018905	886	0	0	0	0	0	0	0	0	0	0	0	0	0	0	0	0	0	0
Tardiphaga robiniae	1074	0	0	0	0	0	0	0	0	0	0	0	0	0	0	0	0	0	0
Tardiphaga sp004173095	484	0	0	0	0	0	0	0	0	0	0	0	0	0	0	0	0	0	0
Tardiphaga sp018279705	408	0	0	0	0	0	0	0	0	0	0	0	0	0	0	0	0	0	0
Tardiphaga sp014377915	279	0	0	0	0	0	0	0	0	0	0	0	0	0	0	0	0	0	0
Tardiphaga sp002256345	3698	0	0	0	0	0	0	0	0	0	0	0	0	0	0	0	0	0	0
PALSA-894 sp005884685	6029	0	0	0	0	0	0	0	0	0	0	0	0	0	0	0	0	0	0
PALSA-894 sp003140315	2934	0	0	0	0	0	0	0	0	0	0	0	0	0	0	0	0	0	0
Z2-YC6860 sp001579845	731	0	0	0	0	0	0	0	0	0	0	0	0	0	0	0	0	0	0
Z2-YC6860 sp009694215	1984	0	0	0	0	0	0	0	0	0	0	0	0	0	0	0	0	0	0
Z2-YC6860 sp016869215	404	0	0	0	0	0	0	0	0	0	0	0	0	0	0	0	0	0	0
Z2-YC6860 sp003169835	512	0	0	0	0	0	0	0	0	0	0	0	0	0	0	0	0	0	0
Z2-YC6860 sp017304505	338	0	0	0	0	0	0	0	0	0	0	0	0	0	0	0	0	0	0
P52-10 sp014873415	1077	0	0	0	0	0	0	0	0	0	0	0	115	0	0	0	0	0	0
P52-10 sp000516555	1733	0	0	0	0	0	0	0	0	0	0	0	0	0	0	0	0	0	0
VAZQ01 sp009377695	1133	0	0	0	0	0	0	0	0	0	0	0	0	0	0	0	0	0	0
VAZQ01 sp019237215	839	0	0	0	0	0	0	0	0	0	0	0	0	0	0	0	0	0	0
VAZQ01 sp005883115	326	0	0	0	0	0	0	0	0	0	0	0	0	0	0	0	0	0	0
Pseudorhodoplanes sinuspersici	784	0	0	0	0	0	0	0	0	0	0	0	0	0	0	766	0	0	0
Pseudorhodoplanes sp013388965	168	0	0	0	0	0	0	0	0	0	0	0	0	0	0	0	0	0	0
Pseudorhodoplanes sp019187085	725	0	0	0	0	0	0	0	0	0	0	0	0	0	0	0	0	0	0
Variibacter gotjawalensis	360	0	0	0	0	0	0	0	0	0	0	0	0	0	0	0	0	0	0
AP-16 sp019243195	157	0	0	0	0	0	0	0	0	0	0	0	0	0	0	0	0	0	0
WHTM01 sp009377755	235	0	0	0	0	0	0	0	0	0	0	0	0	0	0	0	0	0	0
FEB-22 sp003105195	1600	0	0	0	0	0	0	0	0	0	0	0	0	0	0	0	0	0	0
JAFAXD01 sp019241285	52	0	0	0	0	0	0	0	0	0	0	0	0	0	0	0	0	0	0
Devosia sp004005995	40154	0	0	0	217	0	0	0	0	0	170	0	0	0	0	0	0	0	0
Devosia submarina	1788	0	0	0	0	0	0	0	70	0	195	0	0	0	211	157	0	0	345
Devosia naphthalenivorans	2067	0	0	0	0	0	0	0	585	864	1670	324	545	0	943	965	0	0	610
Devosia psychrophila	1048	0	0	0	0	0	0	0	0	0	0	0	0	0	0	0	0	0	0
Devosia sp018828145	1742	0	0	0	0	0	0	0	1177	0	826	0	0	0	0	0	0	0	0
Devosia sp014860165	1351	0	0	0	0	0	0	0	0	0	0	0	0	0	0	0	0	0	0
Devosia sp900110945	686	0	0	0	0	0	0	0	0	0	0	0	0	0	0	164	0	0	0
Devosia sp016698645	641	0	0	0	0	0	0	0	0	0	0	0	0	0	0	0	0	0	0
Devosia sp014926585	529	0	0	0	0	0	0	0	0	0	0	0	0	0	0	0	0	0	0
Devosia sp016698665	1087	0	0	0	0	0	0	0	0	0	0	0	0	0	0	0	0	0	0
Devosia sp900470445	573	0	0	0	0	0	0	0	0	0	78	0	0	0	0	934	0	0	0
Devosia sp001426345	1179	0	0	0	0	0	0	0	0	0	0	0	0	0	0	0	0	0	0
Devosia aurantiaca	827	0	0	0	0	0	0	0	0	0	0	0	0	0	0	0	0	0	0
Devosia ginsengisoli	699	0	0	0	0	0	0	0	0	0	0	0	0	0	0	0	0	0	0
Devosia limi	1254	0	0	0	0	0	0	0	0	0	0	0	0	0	0	496	0	0	0
Devosia sp001899045	480	0	0	0	0	0	0	0	0	0	0	0	0	0	0	0	0	0	0
Devosia sp001427605	661	0	0	0	0	0	0	0	0	0	0	0	0	0	0	0	0	0	0
Devosia elaeis	787	0	0	0	0	0	0	0	0	0	0	0	0	0	0	0	0	0	0
Devosia sp014127105	362	0	0	0	0	0	0	0	0	0	0	0	0	0	0	0	0	0	0
Devosia sp015234425	343	0	0	0	0	0	0	0	0	0	0	0	0	0	0	0	0	0	0
Devosia sp000735585	707	0	0	0	0	0	0	0	0	0	0	0	0	0	0	734	0	0	0
Devosia sp001425445	239	0	0	0	0	0	0	0	0	0	277	0	0	0	0	0	0	0	0
Devosia sp005222805	387	0	0	0	0	0	0	0	0	0	0	0	0	0	0	0	0	0	0
Devosia sp014837245	439	0	0	0	0	0	0	0	0	0	0	0	0	0	0	0	0	0	0
Devosia sp016411825	1278	0	0	0	0	0	0	0	0	0	0	0	0	0	0	0	0	0	0
Devosia epidermidihirudinis	242	0	0	0	0	0	0	0	0	0	0	0	0	0	0	0	0	0	0
Devosia soli	290	0	0	0	0	0	0	0	0	0	0	0	0	0	0	0	0	0	0
Devosia lucknowensis	247	0	0	0	0	0	0	0	0	0	0	0	0	0	0	0	0	0	0
Devosia sp012799265	1384	0	0	0	0	0	0	0	0	0	0	0	0	0	0	0	0	0	0
Devosia crocina	173	0	0	0	0	0	0	0	0	0	0	0	0	0	0	0	0	0	0
Devosia marina	621	0	0	0	0	0	0	0	0	0	0	0	0	0	0	0	0	0	0
Devosia sp018820005	558	0	0	0	0	0	0	0	0	0	0	0	0	0	0	0	0	0	0
Devosia chinhatensis	196	0	0	0	0	0	0	0	0	0	0	0	0	0	0	0	0	0	0
Devosia sp015158295	644	0	0	0	0	0	0	0	0	0	0	0	0	0	0	0	0	0	0
Devosia sp001427875	191	0	0	0	0	0	0	0	0	0	0	0	0	0	0	0	0	0	0
Devosia indica	0	0	0	0	0	0	0	0	0	0	0	0	0	0	0	0	0	0	0
Devosia sp018334155	133	0	0	0	0	0	0	0	0	0	0	0	0	0	0	0	0	0	0
Devosia riboflavina	1130	0	0	0	0	0	0	0	0	0	0	0	0	0	0	0	0	0	0
Devosia sp017307565	464	0	0	0	0	0	0	0	0	0	0	0	0	0	0	0	0	0	0
Devosia geojensis	234	0	0	0	0	0	0	0	0	0	0	0	0	0	0	0	0	0	0
Devosia sp017744655	293	0	0	0	0	0	0	0	0	0	0	0	0	0	0	0	0	0	0
Devosia subaequoris	250	0	0	0	0	0	0	0	0	0	0	0	0	0	0	0	0	0	0
Devosia_A sp014873135	2150	0	0	0	0	0	0	0	219	0	267	0	218	0	0	145	0	0	0
Devosia_A sp001899065	386	0	0	0	0	0	0	0	0	0	0	0	0	0	0	0	0	0	0
Devosia_A sp903842455	373	0	0	0	0	0	0	0	0	0	0	0	0	0	0	0	0	0	0
Devosia_A sp004144345	293	0	0	0	0	0	0	0	0	0	0	0	0	0	0	0	0	0	0
Devosia_A sp015657675	183	0	0	0	0	0	0	0	0	0	0	0	0	0	0	0	0	0	0
Devosia_A sp017307495	288	0	0	0	0	0	0	0	0	0	0	0	0	0	0	0	0	0	0
Devosia_A sp001425235	391	0	0	0	0	0	0	0	0	0	0	0	0	0	0	0	0	0	0
Devosia_A nanyangense	186	0	0	0	0	0	0	0	0	0	0	0	0	0	0	0	0	0	0
Devosia_A sp016713105	323	0	0	0	0	0	0	0	0	0	0	0	0	0	0	0	0	0	0
Devosia_A insulae	703	0	0	0	0	0	0	0	0	0	0	0	0	0	0	0	0	0	0
Devosia_A sp001402915	362	0	0	0	0	0	0	0	0	0	0	0	0	0	0	0	0	0	0
Devosia_A sp001899075	0	0	0	0	0	0	0	0	0	0	0	0	0	0	0	0	0	0	0
Devosia_A sp001899085	577	0	0	0	0	0	0	0	0	0	0	0	0	0	0	0	0	0	0
Devosia_A enhydra	322	0	0	0	0	0	0	0	0	0	0	0	0	0	0	0	0	0	0
Paradevosia shaoguanensis	343	0	0	0	0	0	0	0	0	0	0	0	0	0	0	0	0	0	0
Youhaiella tibetensis	149	0	0	0	0	0	0	0	0	0	0	0	0	0	0	0	0	0	0
Arsenicitalea aurantiaca	144	0	0	0	0	0	0	0	0	0	0	0	0	0	0	0	0	0	0
Mesorhizobium muleiense	2202	0	0	0	0	0	0	0	0	0	0	0	0	0	0	0	0	0	0
Mesorhizobium sp000502715	698	0	0	0	0	0	0	0	0	0	0	0	0	0	0	0	0	0	0
Mesorhizobium kowhaii	379	0	0	0	0	0	0	0	0	0	0	0	0	0	0	0	0	0	0
Mesorhizobium amorphae_A	320	0	0	0	0	0	0	0	0	0	0	0	0	0	0	0	0	0	0
Mesorhizobium caraganae	254	0	0	0	0	0	0	0	0	0	0	0	0	0	0	0	0	0	0
Mesorhizobium wenxiniae	1660	0	0	0	0	0	0	0	0	0	0	0	0	0	0	0	0	0	0
Mesorhizobium sp900472295	177	0	0	0	0	0	0	0	0	0	0	0	0	0	0	0	0	0	0
Mesorhizobium sp013520985	301	0	0	0	0	0	0	0	0	0	0	0	0	0	0	0	0	0	0
Mesorhizobium sp006442685	508	0	0	0	0	0	0	0	0	0	0	0	0	0	0	0	0	0	0
Mesorhizobium helmanticense	439	0	0	0	0	0	0	0	0	0	0	0	0	0	0	0	0	0	0
Mesorhizobium amorphae_B	306	0	0	0	0	0	0	0	0	0	0	0	0	0	0	0	0	0	0
Mesorhizobium sp001899205	286	0	0	0	0	0	0	0	0	0	0	0	0	0	0	0	0	0	0
Mesorhizobium waimense	207	0	0	0	0	0	0	0	0	0	0	0	0	0	0	0	0	0	0
Mesorhizobium temperatum	398	0	0	0	0	0	0	0	0	0	0	0	0	0	0	0	0	0	0
Mesorhizobium sangaii	186	0	0	0	0	0	0	0	0	0	0	0	0	0	0	0	0	0	0
Mesorhizobium sp004791025	3282	0	0	0	0	0	0	0	0	0	0	0	0	0	0	0	0	0	0
Rhizobium sp012641395	247	0	0	0	0	0	0	0	0	0	0	0	0	0	0	0	0	0	0
Rhizobium sp004362445	0	0	0	0	0	0	0	0	0	0	0	0	0	0	0	0	0	0	0
Rhizobium indicum	773	0	0	0	0	0	0	0	0	0	0	0	0	0	0	0	0	0	0
Rhizobium laguerreae	966	0	0	0	0	0	0	0	0	0	0	0	0	0	0	0	0	0	0
Rhizobium sp900472625	232	0	0	0	0	0	0	0	0	0	0	0	0	0	0	0	0	0	0
Rhizobium sp900468805	110	0	0	0	0	0	0	0	0	0	0	0	0	0	0	0	0	0	0
Rhizobium ruizarguesonis	1705	0	0	0	0	0	0	0	0	0	0	0	0	0	0	0	0	0	0
Aureimonas_A glaciei	3717	0	0	0	0	0	0	0	0	0	0	0	0	0	0	174	0	0	0
Aureimonas_A sp001425485	871	0	0	0	246	0	0	0	0	0	0	0	0	0	0	0	0	0	0
Aureimonas_A sp001424685	111	0	0	0	0	0	0	0	0	0	0	0	68	0	0	131	0	0	0
Pararhizobium herbae	957	0	0	0	0	0	0	0	0	0	0	0	0	0	0	0	0	0	0
Pararhizobium sp000745255	210	0	0	0	0	0	0	0	0	0	0	0	0	0	0	0	0	0	0
Pararhizobium sp001426685	350	0	0	0	0	0	0	0	0	0	0	0	0	0	0	0	0	0	0
Pararhizobium sp900468065	205	0	0	0	0	0	0	0	0	0	0	0	0	0	0	0	0	0	0
Neorhizobium soli	1650	0	0	0	0	0	0	0	209	550	259	0	159	0	0	868	0	0	0
Neorhizobium sp000282095	511	0	0	0	0	0	0	0	0	0	0	0	0	0	0	0	0	0	0
Agrobacterium rosae	2079	0	0	0	0	0	0	0	0	0	0	0	0	0	0	0	0	0	0
Agrobacterium tumefaciens_B	472	0	0	0	0	0	0	0	0	0	0	0	0	0	0	0	0	0	0
Agrobacterium fabacearum	1826	0	0	0	0	0	0	0	0	0	0	0	0	0	0	0	0	0	0
Mesorhizobium_A australicum_A	7890	0	0	0	0	0	0	0	0	0	0	0	0	0	0	0	0	0	0
Mesorhizobium_A sp002336975	412	0	0	0	0	0	0	0	0	0	0	0	0	0	0	0	0	0	0
Aureimonas sp001442755	198	0	0	0	0	0	0	0	0	0	0	0	0	0	0	0	0	0	0
Aminobacter carboxidus	295	0	0	0	0	0	0	0	0	0	0	0	0	0	0	0	0	0	0
Pseudaminobacter camelthorni	336	0	0	0	0	0	0	0	0	0	0	0	0	0	0	714	0	0	0
Pseudaminobacter sp900116595	166	0	0	0	0	0	0	0	0	0	0	0	0	0	0	0	0	0	0
Corticibacterium sp018457165	161	0	0	0	0	0	0	0	0	0	0	0	0	0	0	0	0	0	0
Corticibacterium populi	241	0	0	0	0	0	0	0	0	0	0	0	0	0	0	0	0	0	0
Corticibacterium sp002316345	160	0	0	0	0	0	0	0	0	0	0	0	0	0	0	0	0	0	0
RCIZ01 sp003666685	708	0	0	0	0	0	0	0	0	0	0	0	0	0	0	0	0	0	0
RCIZ01 sp018823835	229	0	0	0	0	0	0	0	0	0	0	0	0	0	0	0	0	0	0
RCIZ01 sp016793485	414	0	0	0	0	0	0	0	0	0	0	0	0	0	0	0	0	0	0
Mesorhizobium_E sp014495845	304	0	0	0	0	0	0	0	0	0	0	0	0	0	0	0	0	0	0
Mesorhizobium_E carbonis	336	0	0	0	0	0	0	0	0	0	0	0	0	0	0	0	0	0	0
Mesorhizobium_E oceanicum	240	0	0	0	0	0	0	0	0	0	0	0	0	0	0	0	0	0	0
Mesorhizobium_F albiziae	723	0	0	0	0	0	0	0	0	0	0	0	0	0	0	0	0	0	0
DUSC01 sp016756615	964	0	0	0	0	0	0	0	0	0	0	0	0	0	0	0	0	0	0
Pseudorhizobium flavum	302	0	0	0	0	0	0	0	0	0	624	0	0	0	0	0	0	0	0
Pseudorhizobium pelagicum	216	0	0	0	0	0	0	0	0	0	160	0	0	0	0	201	0	0	0
Mesorhizobium_D ephedrae	579	0	0	0	0	0	0	0	0	0	0	0	0	0	0	0	0	0	0
RCIO01 sp017305835	551	0	0	0	0	0	0	0	0	0	0	0	0	0	0	0	0	0	0
OAS926 sp014873545	303	0	0	0	0	0	0	0	0	0	0	0	0	0	0	0	0	0	0
Aliihoeflea sp016742175	216	0	0	0	0	0	0	0	0	0	0	0	0	0	0	0	0	0	0
JAFKJW01 sp017305925	314	0	0	0	0	0	0	0	0	0	0	0	0	0	0	0	0	0	0
Microvirga ossetica	2515	0	0	0	0	0	0	0	0	0	0	125	127	0	0	936	0	0	0
Microvirga guangxiensis	721	0	0	0	0	0	0	0	0	0	0	0	0	0	0	0	0	0	0
Microvirga brassicacearum	433	0	0	0	0	0	0	0	0	0	0	0	0	0	0	0	0	0	0
Microvirga lupini	741	0	0	0	0	0	0	0	0	0	0	106	0	0	0	387	0	0	0
Microvirga sp016864375	520	0	0	0	0	0	0	0	0	0	0	77	0	0	0	161	0	0	0
Microvirga aerophila	641	0	0	0	0	0	0	0	0	0	0	129	52	0	0	290	0	0	0
Microvirga zambiensis	910	0	0	0	0	0	0	0	0	0	0	0	0	0	0	181	0	0	0
Microvirga aerilata	342	0	0	0	0	0	0	0	0	0	0	101	0	0	0	183	0	0	0
Microvirga sp016892765	568	0	0	0	0	0	0	0	0	0	81	154	0	0	0	281	0	0	0
Microvirga sp017921815	276	0	0	0	0	0	0	0	0	0	0	0	0	0	0	0	0	0	0
Microvirga sp003075415	783	0	0	0	0	0	0	0	0	0	0	0	0	0	0	0	0	0	0
Microvirga pakistanensis	290	0	0	0	0	0	0	0	0	0	0	0	0	0	0	0	0	0	0
Microvirga lotononidis	662	0	0	0	0	0	0	0	0	0	0	0	0	0	0	0	0	0	0
Microvirga arabica	424	0	0	0	0	0	0	0	0	0	167	311	118	0	0	285	0	0	0
Microvirga vignae	578	0	0	0	0	0	0	0	0	0	0	0	0	0	0	0	0	0	0
Microvirga soli	536	0	0	0	0	0	0	0	514	341	1398	769	1002	0	703	1730	287	0	325
Microvirga sp018383585	277	0	0	0	0	0	0	0	0	0	0	0	0	0	0	146	0	0	0
Microvirga calopogonii	568	0	0	0	0	0	0	0	0	0	0	0	0	0	0	0	0	0	0
Microvirga makkahensis	225	0	0	0	0	0	0	0	0	0	0	0	0	0	0	0	0	0	0
Microvirga mediterraneensis	424	0	0	0	0	0	0	0	0	0	0	0	0	0	0	0	0	0	0
Microvirga sp018069605	400	0	0	0	0	0	0	0	0	0	0	111	663	0	0	0	0	0	0
Microvirga subterranea	217	0	0	0	0	0	0	0	0	0	0	0	0	0	0	0	0	0	0
Microvirga sp014699075	349	0	0	0	0	0	0	0	0	148	298	767	207	0	0	668	0	0	129
Microvirga sp016892705	180	0	0	0	0	0	0	0	0	0	0	0	0	0	0	0	0	0	0
Microvirga sp016427565	301	0	0	0	0	0	0	0	0	0	109	132	0	0	0	184	0	0	0
Microvirga flocculans	246	0	0	0	0	0	0	0	0	0	0	0	0	0	0	0	0	0	0
Microvirga sp009910705	252	0	0	0	0	0	0	0	0	0	0	0	0	0	0	0	0	0	0
Microvirga lupini_A	209	0	0	0	0	0	0	0	0	0	0	97	69	0	0	150	0	0	0
Microvirga sp015694465	103	0	0	0	0	0	0	0	0	0	0	0	0	0	0	0	0	0	0
Microvirga sp000739015	222	0	0	0	0	0	0	0	0	0	230	286	113	0	0	398	0	0	0
Microvirga massiliensis	0	0	0	0	0	0	0	0	0	0	0	0	0	0	0	0	0	0	0
Microvirga sp003151255	122	0	0	0	0	0	0	0	0	0	0	0	0	0	0	0	0	0	0
Microvirga sp011777495	97	0	0	0	0	0	0	0	0	0	0	0	0	0	0	0	0	0	0
Methylobacterium bullatum	1363	0	0	0	0	0	0	0	0	0	0	0	0	0	0	0	0	0	0
Methylobacterium sp001423265	518	0	0	0	0	0	0	0	0	0	0	0	0	0	0	0	0	0	0
Methylobacterium sp008040045	705	0	0	0	0	0	0	0	0	0	0	0	0	0	0	0	0	0	0
Methylobacterium sp001422815	978	0	0	0	0	0	0	0	0	99	149	0	0	0	0	505	0	0	0
Methylobacterium sp001422375	587	0	0	0	0	0	0	0	0	0	0	0	0	0	0	0	0	0	0
Methylobacterium sp000519085	866	0	0	0	0	0	0	0	0	0	0	0	0	0	0	0	0	0	0
Methylobacterium extorquens	801	0	0	0	0	0	0	0	0	0	214	0	0	0	0	317	0	0	0
Methylobacterium sp001423295	244	0	0	0	0	0	0	0	0	0	0	0	0	0	0	0	0	0	0
Methylobacterium sp001422985	152	0	0	0	0	0	0	0	0	0	67	0	0	0	0	0	0	0	0
Methylobacterium sp001422885	460	0	0	0	0	0	0	0	0	0	0	0	0	0	0	0	0	0	0
Methylobacterium brachiatum	418	0	0	0	0	0	0	0	0	0	0	0	0	0	0	0	0	0	0
Methylobacterium sp010692745	133	0	0	0	0	0	0	0	0	0	0	0	0	0	0	0	0	0	0
Methylobacterium sp001424705	426	0	0	0	0	0	0	0	0	0	0	0	0	0	0	0	0	0	0
Methylobacterium thiocyanatum	711	0	0	0	0	0	0	0	0	0	0	0	0	0	0	0	0	0	0
Methylobacterium sp008039875	168	0	0	0	0	0	0	0	0	0	0	0	0	0	0	0	0	0	0
Methylobacterium sp000019365	121	0	0	0	0	0	0	0	0	0	0	0	0	0	0	0	0	0	0
Methylobacterium pseudosasicola	218	0	0	0	0	0	0	0	0	0	0	0	0	0	0	0	0	0	0
Methylobacterium sp000372825	203	0	0	0	0	0	0	0	0	0	0	0	0	0	0	0	0	0	0
Methylobacterium sp008000895	247	0	0	0	0	0	0	0	0	0	0	0	0	0	0	0	0	0	0
Methylobacterium sp001423085	189	0	0	0	0	0	0	0	166	204	122	0	184	0	0	0	0	0	0
Methylobacterium soli	111	0	0	0	0	0	0	0	0	0	0	0	0	0	0	0	0	0	0
Methylobacterium crusticola	109	0	0	0	0	0	0	0	0	0	0	0	0	0	0	0	0	0	0
Methylobacterium sp900112625	782	0	0	0	0	0	0	0	0	0	0	0	0	0	0	0	0	0	0
Methylobacterium sp008806345	116	0	0	0	0	0	0	0	0	0	0	0	0	0	0	0	0	0	0
Bosea sp001562255	795	0	0	0	0	0	0	0	0	0	0	0	0	0	0	0	0	0	0
Bosea sp001556025	5341	0	0	0	0	0	0	0	0	0	0	0	0	0	0	0	0	0	0
Bosea sp900470775	580	0	0	0	0	0	0	0	0	0	0	0	0	0	0	0	0	0	0
Bosea caraganae	490	0	0	0	0	0	0	0	0	0	0	0	0	0	0	0	0	0	0
Bosea sp003046175	324	0	0	0	0	0	0	0	0	0	0	0	0	0	0	0	0	0	0
Bosea vaviloviae_B	486	0	0	0	0	0	0	0	0	0	0	0	0	0	0	0	0	0	0
Bosea sp004341515	223	0	0	0	0	0	0	0	0	0	0	0	0	0	0	0	0	0	0
Bosea sp003241815	393	0	0	0	0	0	0	0	0	0	0	0	0	0	0	0	0	0	0
Bosea vaviloviae	268	0	0	0	0	0	0	0	0	0	0	0	0	0	0	0	0	0	0
Bosea lathyri	161	0	0	0	0	0	0	0	0	0	0	0	0	0	0	0	0	0	0
Bosea vestrisii	607	0	0	0	0	0	0	0	0	0	0	0	0	0	0	0	0	0	0
Bosea sp001556125	3373	0	0	0	0	0	0	0	0	0	0	0	0	0	0	0	0	0	0
Bosea sp001713455	353	0	0	0	0	0	0	0	0	0	0	0	0	0	0	0	0	0	0
Bosea sp001429395	163	0	0	0	0	0	0	0	0	0	0	0	0	0	0	0	0	0	0
Bosea sp001295925	148	0	0	0	0	0	0	0	0	0	0	0	0	0	0	0	0	0	0
Bosea sp001426225	159	0	0	0	0	0	0	0	312	483	783	331	797	0	0	0	0	0	0
Bosea robiniae	177	0	0	0	0	0	0	0	424	0	0	0	0	0	0	323	0	0	0
Bosea sp900470095	121	0	0	0	0	0	0	0	0	0	0	0	0	0	0	0	0	0	0
Bosea sp014873125	238	0	0	0	0	0	0	0	0	0	0	0	0	0	0	0	0	0	0
Enterovirga sp013044135	8731	0	0	0	0	0	0	0	0	0	268	0	0	0	0	0	0	0	0
Enterovirga rhinocerotis	623	0	0	0	0	0	0	0	0	0	0	0	0	0	0	0	0	0	0
Enterovirga sp903644085	189	0	0	0	0	0	0	0	0	0	0	0	0	0	0	0	0	0	0
Enterovirga sp019247255	149	0	0	0	0	0	0	0	0	0	0	0	0	0	0	0	0	0	0
28-YEA-48 sp903916165	225	0	0	0	0	0	0	0	0	0	0	0	0	0	0	0	0	0	0
28-YEA-48 sp903918155	135	0	0	0	0	0	0	0	0	0	0	0	0	0	0	0	0	0	0
28-YEA-48 sp903847605	71	0	0	0	0	0	0	0	0	0	0	0	0	0	0	0	0	0	0
Methylosinus sp009811655	1069	163	375	774	0	534	1086	383	845	2450	918	0	401	115	224	127	0	0	0
GAS188 sp900104855	98	0	0	0	0	0	0	0	0	0	0	0	0	0	0	0	0	0	0
BN140002 sp008386575	111	0	0	0	0	0	0	0	0	0	0	0	0	0	0	0	0	0	0
Hansschlegelia beijingensis	6847	0	0	0	0	0	0	0	0	0	0	0	0	0	0	0	0	0	0
Hansschlegelia sp000384475	452	0	0	0	0	0	0	0	0	0	0	0	0	0	0	0	0	0	0
Hansschlegelia zhihuaiae	1147	0	0	0	0	0	0	0	0	0	0	0	0	0	0	0	0	0	0
Hansschlegelia sp902168115	421	0	0	0	0	0	0	0	0	0	0	0	0	0	0	0	0	0	0
Hansschlegelia quercus	251	0	0	0	0	0	0	0	0	0	0	0	0	0	0	0	0	0	0
Hansschlegelia sp003241695	489	0	0	0	0	0	0	0	0	0	0	0	0	0	0	0	0	0	0
Ga0077545 sp014191545	722	0	0	0	0	0	0	0	0	0	0	0	0	0	0	0	0	0	0
Methylopila sp000526315	248	0	0	0	0	0	0	0	0	0	0	0	0	0	0	0	0	0	0
Agaricicola taiwanensis	118	0	0	0	0	0	0	0	0	0	0	0	0	0	0	0	0	0	0
Hyphomicrobium sp000384335	649	0	0	0	0	0	0	0	0	0	0	0	0	0	0	0	0	0	0
Hyphomicrobium facile	287	0	0	0	0	0	0	0	0	0	0	0	0	0	0	0	0	0	0
Hyphomicrobium sp018242295	261	0	0	0	0	0	0	0	0	0	0	0	0	0	0	0	0	0	0
Hyphomicrobium sp003987725	334	0	0	0	0	0	0	0	0	0	0	0	0	0	0	0	0	0	0
AWTP1-13 sp011046675	315	0	0	0	0	0	0	0	0	0	0	0	0	0	0	0	0	0	0
AWTP1-13 sp902826255	580	0	0	0	0	0	0	0	0	0	0	0	0	0	0	0	0	0	0
AWTP1-13 sp008933705	598	0	0	0	0	0	0	0	0	0	0	0	0	0	0	0	0	0	0
AWTP1-13 sp003963125	242	0	0	0	0	0	0	0	0	0	0	0	0	0	0	0	0	0	0
Hyphomicrobium_A sp009708035	212	0	0	0	0	0	0	0	0	0	0	0	0	0	0	162	0	0	0
Hyphomicrobium_A sp009026145	132	0	0	0	0	0	0	0	0	0	0	0	0	0	0	0	0	0	0
CADEFX01 sp902826715	616	0	0	0	0	0	0	0	0	0	0	0	0	0	0	0	0	0	0
Aestuariivirga sp902826365	2585	0	0	0	0	0	0	0	0	0	0	0	0	0	0	0	0	0	0
Aestuariivirga sp016792825	673	0	0	0	0	0	0	0	0	0	0	0	0	0	0	0	0	0	0
Aestuariivirga sp014380505	75	0	0	0	0	0	0	0	0	0	0	0	0	0	0	0	0	0	0
Aestuariivirga sp009885825	49	0	0	0	0	0	0	0	0	0	0	0	0	0	0	0	0	0	0
Nordella sp014873435	569	0	0	0	0	0	0	0	0	0	0	0	0	0	0	0	0	0	0
Nordella sp003574785	359	0	0	0	0	0	0	0	0	0	0	0	0	0	0	0	0	0	0
Nordella sp003576695	370	0	0	0	0	0	0	0	0	0	0	0	0	0	0	0	0	0	0
Nordella sp011046735	123	0	0	0	0	0	0	0	0	0	0	0	0	0	0	0	0	0	0
Nordella sp005884715	71	0	0	0	0	0	0	0	0	0	0	0	0	0	0	0	0	0	0
JAEUMG01 sp016793355	62	0	0	0	0	0	0	0	0	0	0	0	0	0	0	0	0	0	0
Methyloceanibacter sp014380485	387	0	0	0	0	0	0	0	0	0	0	0	0	0	0	0	0	0	0
Methyloceanibacter sp002383105	563	0	0	0	0	0	0	0	0	0	0	0	0	0	0	0	0	0	0
Kaistia hirudinis	154	0	0	0	0	0	0	0	0	0	0	0	0	0	0	0	0	0	0
Propylenella sp013812985	109	0	0	0	0	0	0	0	0	0	0	0	0	0	0	0	0	0	0
R-RK-3 sp002198715	228	0	0	0	0	0	0	0	0	0	0	0	0	0	0	0	0	0	0
Roseomonas deserti_A	4568	0	0	0	0	0	0	0	0	0	0	0	0	0	0	0	0	0	0
Roseomonas sp003696345	4873	0	0	0	0	0	0	0	0	0	0	0	0	0	0	0	0	0	0
Roseomonas sp017654485	765	0	0	0	0	0	0	0	0	0	0	0	0	0	0	0	0	0	0
Roseomonas ludipueritiae	910	0	0	0	0	0	0	0	0	0	0	0	0	0	0	0	0	0	0
Roseomonas rosea	763	0	0	0	0	0	0	0	0	0	244	0	0	0	0	0	0	0	0
Roseomonas nepalensis	386	0	0	0	0	0	0	0	0	0	0	0	0	0	0	0	0	0	0
Roseomonas sp017813395	317	0	0	0	0	0	0	0	0	0	0	0	0	0	0	0	0	0	0
Roseomonas sp017813365	261	0	0	0	0	0	0	0	0	0	0	0	0	0	0	0	0	0	0
Roseomonas pecuniae	447	0	0	0	0	0	0	0	0	0	0	0	0	0	0	0	0	0	0
Roseomonas sp016107305	271	0	0	0	0	0	0	0	0	0	0	0	0	0	0	0	0	0	0
Roseomonas aerilata	218	0	0	0	0	0	0	0	0	0	0	0	0	0	0	0	0	0	0
Roseomonas gilardii	398	0	0	0	0	0	0	0	0	0	0	0	0	0	0	0	0	0	0
Roseomonas vastitatis	150	0	0	0	0	0	0	0	0	0	0	0	0	0	0	0	0	0	0
Roseomonas aerophila	105	0	0	0	0	0	0	0	0	0	0	0	0	0	0	0	0	0	0
Roseomonas mucosa	1310	0	0	0	0	0	0	0	0	0	0	0	0	0	0	0	0	0	0
Roseomonas oryzae	96	0	0	0	0	0	0	0	0	0	0	0	0	0	0	0	0	0	0
Roseomonas sp017355405	86	0	0	0	0	0	0	0	0	0	0	0	0	0	0	0	0	0	0
Roseomonas rhizosphaerae	471	0	0	0	0	0	0	0	0	0	0	0	0	0	0	0	0	0	0
Roseomonas sp000245075	57	0	0	0	0	0	0	0	0	0	0	0	0	0	0	0	0	0	0
Roseomonas sp016107285	143	0	0	0	0	0	0	0	0	0	0	0	0	0	0	0	0	0	0
Siccirubricoccus deserti	6727	0	0	0	0	0	0	0	0	0	0	0	0	0	0	0	0	0	0
Siccirubricoccus phaeus	4245	0	0	0	0	0	0	0	0	0	0	0	0	0	0	0	0	0	0
Paracraurococcus ruber_A	1189	0	0	0	0	0	0	0	0	0	0	0	175	0	0	0	0	0	0
Paracraurococcus ruber	447	0	0	0	0	0	0	0	0	0	0	0	0	0	0	0	0	0	0
Paracraurococcus sp004343615	452	0	0	0	0	0	0	0	0	0	0	0	0	0	0	0	0	0	0
Paracraurococcus frigidaeris	887	0	0	0	0	0	0	0	0	0	0	0	0	0	0	0	0	0	0
Paracraurococcus sp013112485	593	0	0	0	0	0	0	0	0	0	0	0	0	0	0	0	0	0	0
Belnapia rosea	997	0	0	0	0	0	0	0	0	0	0	0	0	0	0	0	0	0	0
Belnapia sp016775475	458	0	0	0	0	0	0	0	0	0	0	0	0	0	0	0	0	0	0
Belnapia moabensis	366	0	0	0	0	0	0	0	0	0	0	0	0	0	0	0	0	0	0
Belnapia sp016773205	380	0	0	0	0	0	0	0	0	0	0	0	0	0	0	0	0	0	0
Belnapia sp000802185	248	0	0	0	0	0	0	0	0	0	0	0	0	0	0	0	0	0	0
Belnapia sp902805545	181	0	0	0	0	0	0	0	0	0	0	0	0	0	0	0	0	0	0
Roseomonas_A tokyonensis	548	0	0	0	0	0	0	0	0	0	0	0	0	0	0	0	0	0	0
Roseomonas_A sp012103215	301	0	0	0	0	0	0	0	0	0	0	0	0	0	0	0	0	0	0
Roseomonas_A sp005222815	181	0	0	0	0	0	0	0	0	0	0	0	0	0	0	0	0	0	0
Roseomonas_A sp019029495	270	0	0	0	0	0	0	0	0	0	0	0	0	0	0	0	0	0	0
Roseomonas_A sp011040385	246	0	0	0	0	0	0	0	0	0	0	0	0	0	0	0	0	0	0
Roseomonas_A sp003173615	199	0	0	0	0	0	0	0	0	0	0	0	0	0	0	0	0	0	0
Roseomonas_A stagni	161	0	0	0	0	0	0	0	0	0	0	0	0	0	0	0	0	0	0
Roseomonas_A frigidaquae	0	0	0	0	0	0	0	0	0	0	0	0	0	0	0	0	0	0	0
Roseomonas_A sp016805305	197	0	0	0	0	0	0	0	0	0	0	0	0	0	0	0	0	0	0
Roseococcus sp004336745	1104	0	0	0	0	0	0	0	0	0	0	0	0	0	0	0	0	0	0
Roseococcus sp018413645	358	0	0	0	0	0	0	0	0	0	0	0	0	0	0	0	0	0	0
Roseomonas_B lacus	93	0	0	0	0	0	0	0	0	0	0	0	0	0	0	0	0	0	0
Roseomonas_B sp016106005	152	0	0	0	0	0	0	0	0	0	0	0	0	0	0	0	0	0	0
Roseomonas_B soli	147	0	0	0	0	0	0	0	0	0	0	0	0	0	0	0	0	0	0
Roseomonas_B eburnea	205	0	0	0	0	0	0	0	0	0	0	0	0	0	0	0	0	0	0
Roseomonas_C arctica	610	0	0	0	0	0	0	0	0	0	0	0	0	0	0	0	0	0	0
Roseomonas_C hellenica	158	0	0	0	0	0	0	0	0	0	0	0	0	0	0	0	0	0	0
G192 sp019084075	404	0	0	0	0	0	0	0	0	0	0	0	0	0	336	0	0	0	0
CADCTG01 sp902805625	261	0	0	0	0	0	0	0	0	0	0	0	0	0	0	0	0	0	0
CADCTG01 sp902805645	270	0	0	0	0	0	0	0	0	0	0	0	0	0	0	0	0	0	0
CAIMOR01 sp903843125	121	0	0	0	0	0	0	0	0	0	0	0	0	0	0	0	0	0	0
CAIMOR01 sp903835235	94	0	0	0	0	0	0	0	0	0	0	0	0	0	0	0	0	0	0
Rhodovarius lipocyclicus	103	0	0	0	0	0	0	0	0	0	0	0	0	0	0	0	0	0	0
Gluconacetobacter azotocaptans	146	0	0	0	0	0	0	0	0	0	0	0	0	0	0	0	0	0	0
CAITYE01 sp903896535	101	0	0	0	0	0	0	0	0	0	0	0	0	0	0	0	0	0	0
Humitalea rosea	77	0	0	0	0	0	0	0	0	0	0	0	0	0	0	0	0	0	0
Crenalkalicoccus roseus	243	0	0	0	0	0	0	0	0	0	0	0	0	0	0	0	0	0	0
Reyranella sp016467395	1689	0	0	0	0	0	0	0	0	0	0	0	0	0	0	0	0	0	0
Reyranella sp900110395	1301	0	0	0	0	0	0	0	0	0	0	0	0	0	0	0	0	0	0
Reyranella sp009377525	1222	0	0	0	0	0	0	0	0	0	0	0	0	0	0	0	0	0	0
Reyranella sp001557035	1476	0	0	0	0	0	0	0	0	0	0	0	0	0	0	0	0	0	0
Reyranella soli	844	0	0	0	0	0	0	0	0	0	0	0	0	0	0	0	0	0	0
Reyranella sp019039055	1207	0	0	0	0	0	0	0	0	0	0	0	0	0	0	0	0	0	0
Reyranella sp016185145	485	0	0	0	0	0	0	0	0	0	0	0	0	0	0	0	0	0	0
Reyranella sp004297265	409	0	0	0	0	0	0	0	0	0	0	0	0	0	0	0	0	0	0
Reyranella sp902825855	410	0	0	0	0	0	0	0	0	0	0	0	0	0	0	0	0	0	0
Reyranella sp017305915	304	0	0	0	0	0	0	0	0	0	0	0	0	0	0	0	0	0	0
Reyranella sp005884705	236	0	0	0	0	0	0	0	0	0	0	0	0	0	0	0	0	0	0
Reyranella sp013205335	163	0	0	0	0	0	0	0	0	0	0	0	0	0	0	0	0	0	0
Reyranella sp002281855	1171	0	0	0	0	0	0	0	0	0	0	0	0	0	0	0	0	0	0
Reyranella sp017990895	335	0	0	0	0	0	0	0	0	0	0	0	0	0	0	0	0	0	0
Reyranella sp018240745	176	0	0	0	0	0	0	0	0	0	0	0	0	0	0	0	0	0	0
Reyranella sp016780605	216	0	0	0	0	0	0	0	0	0	0	0	0	0	0	0	0	0	0
Reyranella sp013290035	124	0	0	0	0	0	0	0	0	0	0	0	0	0	0	0	0	0	0
Reyranella sp009772935	320	0	0	0	0	0	0	0	0	0	0	0	0	0	0	0	0	0	0
Reyranella sp001897995	193	0	0	0	0	0	0	0	0	0	0	0	0	0	0	0	0	0	0
Reyranella sp018240695	108	0	0	0	0	0	0	0	0	0	0	0	0	0	0	0	0	0	0
Reyranella sp016870055	165	0	0	0	0	0	0	0	0	0	0	0	0	0	0	0	0	0	0
Reyranella sp019235415	71	0	0	0	0	0	0	0	0	0	0	0	0	0	0	0	0	0	0
Reyranella sp003153415	75	0	0	0	0	0	0	0	0	0	0	0	0	0	0	0	0	0	0
Reyranella sp004296935	96	0	0	0	0	0	0	0	0	0	0	0	0	0	0	0	0	0	0
Reyranella aerosaccus_B	151	0	0	0	0	0	0	0	0	0	0	0	0	0	0	0	0	0	0
Reyranella aerosaccus_C	259	0	0	0	0	0	0	0	0	0	0	0	0	0	0	0	0	0	0
Reyranella sp004296815	94	0	0	0	0	0	0	0	0	0	0	0	0	0	0	0	0	0	0
Reyranella sp001767945	84	0	0	0	0	0	0	0	0	0	0	0	0	0	0	0	0	0	0
SYSU-D60007 sp008039615	161	0	0	0	0	0	0	0	0	0	0	0	0	0	0	0	0	0	0
SYSU-D60007 sp007859315	99	0	0	0	0	0	0	0	0	0	0	0	0	0	0	0	0	0	0
JAFAZJ01 sp016869975	178	0	0	0	0	0	0	0	0	0	0	0	0	0	0	0	0	0	0
JAFAZJ01 sp019239835	88	0	0	0	0	0	0	0	0	0	0	0	0	0	0	0	0	0	0
Frigidibacter sp002423245	6824	0	0	0	0	0	0	0	0	0	0	0	0	0	0	0	0	0	0
Amaricoccus macauensis	499	0	0	0	0	0	0	0	336	0	0	0	143	0	0	0	0	0	0
Cereibacter changlensis	925	0	0	0	0	0	0	0	0	0	0	0	0	0	0	0	0	0	0
Muriiphilus lacisalsi	221	0	0	0	154	0	0	885	0	0	13422	0	5175	0	0	0	0	0	0
Rhizomicrobium sp903837555	2146	0	0	0	0	0	0	0	0	0	0	0	0	0	0	0	0	0	0
Rhizomicrobium sp902825865	1068	0	0	0	0	0	0	0	0	0	0	0	0	0	0	0	0	0	0
Rhizomicrobium sp018449595	297	0	0	0	0	0	0	0	0	0	0	0	0	0	0	0	0	0	0
Rhizomicrobium sp013697055	233	0	0	0	0	0	0	0	0	0	0	0	0	0	0	0	0	0	0
Rhizomicrobium sp903902075	275	0	0	0	0	0	0	0	0	0	0	0	0	0	0	0	0	0	0
Rhizomicrobium sp019242275	106	0	0	0	0	0	0	0	0	0	0	0	0	0	0	0	0	0	0
Rhizomicrobium sp903857685	316	0	0	0	0	0	0	0	0	0	0	0	0	0	0	0	0	0	0
Rhizomicrobium sp001896865	185	0	0	0	0	0	0	0	0	0	0	0	0	0	0	0	0	0	0
Rhizomicrobium sp017849395	140	0	0	0	0	0	0	0	0	0	0	0	0	0	0	0	0	0	0
SZUA-430 sp016792645	204	0	0	0	0	0	0	0	0	0	0	0	0	0	0	0	0	0	0
SZUA-430 sp016124635	84	0	0	0	0	0	0	0	0	0	0	0	0	0	0	0	0	0	0
UBA2784 sp016792565	136	0	0	0	0	0	0	0	0	0	0	0	0	0	0	0	0	0	0
SYSU-D60009 sp013822765	6534	0	0	0	0	0	0	0	0	0	0	0	0	0	0	0	0	0	0
SYSU-D60009 sp003574735	178	0	0	0	0	0	0	0	0	0	0	0	0	0	0	0	0	0	0
SYSU-D60009 sp016794075	93	0	0	0	0	0	0	0	0	0	0	0	0	0	0	0	0	0	0
Hypericibacter terrae	255	0	0	0	0	0	0	0	0	0	0	0	0	0	0	0	0	0	0
Hypericibacter adhaerens	130	0	0	0	0	0	0	0	0	0	0	0	0	0	0	0	0	0	0
Dongia sp000620685	139	0	0	0	0	0	0	0	0	0	0	0	0	0	0	0	0	0	0
Skermanella aerolata	1352	0	0	0	0	0	0	0	173	0	114	222	589	0	862	747	0	0	0
Skermanella stibiiresistens	61	0	0	0	0	0	0	0	0	0	0	0	0	0	0	68	0	0	0
Azospirillum ramasamyi	253	0	0	0	0	0	0	0	0	0	0	0	0	0	0	0	0	0	0
Azospirillum oleiclasticum	1298	0	0	0	0	0	0	0	0	0	0	0	0	0	0	0	0	0	0
SHVO01 sp903888485	499	0	0	0	0	0	0	0	0	0	0	0	0	0	0	0	0	0	0
Phyllobacterium trifolii	708	0	0	0	0	0	0	0	0	0	0	0	0	0	0	136	0	0	0
Phyllobacterium zundukense	194	0	0	0	0	0	0	0	0	0	0	0	0	0	0	0	0	0	0
Phyllobacterium sophorae	112	0	0	0	0	0	0	0	0	0	0	0	0	0	0	0	0	0	0
Phyllobacterium bourgognense	126	0	0	0	0	0	0	0	0	0	0	0	0	0	0	0	0	0	0
Phyllobacterium sp017833775	69	0	0	0	0	0	0	0	0	0	0	0	0	0	0	0	0	0	0
UBA2020 sp016794125	341	0	0	0	0	0	0	0	0	0	0	0	0	0	0	0	0	0	0
Anaplasma phagocytophilum	421	0	0	0	377	0	0	1481	0	0	7685	0	3294	0	0	0	0	0	0
Geminicoccus roseus	492	0	0	0	0	0	0	0	0	0	0	0	0	0	0	0	0	0	0
Aliidongia dinghuensis	91	0	0	0	127	0	0	850	0	0	15000	0	6114	0	0	0	0	0	0
CAIOSQ01 sp016793165	90	0	0	0	0	0	0	0	0	0	0	0	0	0	0	0	0	0	0
Inquilinus sp005938675	152	0	0	0	0	0	0	0	0	0	0	0	0	0	0	0	0	0	0
SBBV01 sp016792765	108	0	0	0	0	0	0	0	0	0	0	0	0	0	0	0	0	0	0
SBBV01 sp005240015	65	0	0	0	0	0	0	0	0	0	0	0	0	0	0	0	0	0	0
SHVZ01 sp016792585	76	0	0	0	0	0	0	0	0	0	0	0	0	0	0	0	0	0	0
RI-34 sp016124315	52	0	0	0	0	0	0	0	0	0	0	0	0	0	0	0	0	0	0
JAEULC01 sp016792605	61	0	0	0	0	0	0	0	0	0	0	0	0	0	0	0	0	0	0
Escherichia coli	1699582	1234479	654393	547727	3129208	469510	987961	3399292	61431	78911	2342906	3277534	1335538	246634	255164	268896	675427	132955	329111
Escherichia albertii	1599	614	542	326	207	715	1812	2569	0	0	2821	5704	0	0	0	0	1428	298	189
Escherichia sp005843885	347	606	230	206	154	120	275	2152	0	0	730	4429	0	0	203	0	169	0	0
Escherichia fergusonii	688	858	514	507	111	474	1061	2423	125	0	10299	1106794	0	1199	1167	0	3179	3867	1949
Escherichia ruysiae	244	411	185	144	113	158	330	1395	73	0	9680	94725	318	0	0	0	362	55	176
Edwardsiella hoshinae	13670	10909	197683	204254	0	39518	44233	18903	103	0	0	405	0	0	0	0	2704	25574	1034
Edwardsiella tarda	564	6148	21659	22847	0	928	1086	1160	34764	26154	6084	230738	0	0	0	0	114	4288	3550
Edwardsiella piscicida	307	84	541	490	0	225	391	88	430	0	0	816	0	0	0	0	0	67	0
Edwardsiella ictaluri	84	217	9690	7356	0	53482	110263	3720	1915	0	1099	769	0	338	261	0	7330	32307	1967
Klebsiella pneumoniae	50247	4694	11213	7259	340	14190	42863	6466	10467	13187	16116	7739	34953	0	0	0	904	0	0
Klebsiella quasipneumoniae	1539	345	2044	1286	233	4129	8011	903	0	0	4478	1469	0	0	0	0	1152	3364	0
Enterobacter hormaechei	486	0	187	0	0	125	221	190	1445	7657	444	0	376	0	0	0	0	0	0
Shewanella chilikensis	16260	2993	1902	3560	209	0	1597	1787	4229	10881	3136	2829	69978	0	0	0	0	0	0
Agarivorans sp005405585	50	45	51	0	74	0	56	97	46	52	42	0	0	0	0	0	0	0	0
Ramlibacter sp013127575	98078	0	0	0	0	0	0	0	0	0	0	0	0	0	356	0	0	0	0
Ramlibacter sp015070875	4754	0	0	0	0	0	0	0	0	0	267	601	0	0	941	0	0	0	351
Ramlibacter sp012927085	2381	0	0	0	0	0	0	0	0	0	0	0	0	0	0	0	0	0	0
Ramlibacter sp013087525	3463	0	0	0	0	0	0	0	0	0	0	0	0	0	0	0	0	0	0
Ramlibacter sp004144865	2532	0	0	0	0	0	0	0	0	0	0	0	0	0	0	0	0	0	0
Ramlibacter alkalitolerans	1959	0	0	0	0	0	0	0	0	0	0	0	0	0	0	0	0	0	0
Ramlibacter sp007833165	1469	0	0	0	0	0	0	0	0	0	0	0	0	0	0	0	0	0	0
Ramlibacter sp014297465	2127	0	0	0	0	0	0	0	0	0	0	0	0	0	0	0	0	0	0
Ramlibacter monticola	1492	0	0	0	0	0	0	0	0	0	0	0	0	0	0	0	0	0	0
Ramlibacter ginsenosidimutans	1261	0	0	0	0	0	0	0	0	0	0	0	0	0	0	0	0	0	0
Ramlibacter sp013697775	1178	0	0	0	0	0	0	0	0	0	0	0	0	0	0	0	0	0	0
Ramlibacter sp013778345	1112	0	0	0	0	0	0	0	0	0	0	0	0	0	0	0	0	0	0
Ramlibacter sp014874145	1420	0	0	0	0	0	0	0	0	0	0	0	0	0	0	0	0	0	0
Ramlibacter sp016191525	833	0	0	0	0	0	0	0	0	0	0	0	0	0	0	0	0	0	0
Ramlibacter sp014297445	896	0	0	0	0	0	0	0	0	0	0	0	0	0	0	0	0	0	0
Ramlibacter sp016213325	621	0	0	0	0	0	0	0	0	0	0	0	0	0	0	0	0	0	0
Ramlibacter sp001424545	1151	0	0	0	0	0	0	0	0	0	0	0	0	0	0	0	0	0	0
Ramlibacter tataouinensis	1081	0	0	0	0	0	0	0	0	0	0	0	0	0	0	0	0	0	0
Ramlibacter sp000426125	560	0	0	0	0	0	0	0	0	0	0	0	0	0	0	0	0	0	0
Ramlibacter henchirensis	696	0	0	0	0	0	0	0	0	0	0	403	0	0	0	0	0	0	0
Ramlibacter sp003797765	437	0	0	0	0	0	0	0	0	0	0	0	0	0	0	0	0	0	0
Ramlibacter sp016641735	692	0	0	0	0	0	0	0	0	0	0	0	0	0	0	0	0	0	0
Ramlibacter sp014376915	336	0	0	0	0	0	0	0	0	0	0	0	0	0	0	0	0	0	0
Ramlibacter lithotrophicus	471	0	0	0	0	0	0	0	0	0	0	0	0	0	0	0	0	0	0
Ramlibacter soli	440	0	0	0	0	0	0	0	0	0	0	0	0	0	0	0	0	0	0
Ramlibacter sp015831345	411	0	0	0	0	0	0	0	0	0	0	0	0	0	0	0	0	0	0
Ramlibacter rhizophilus	497	0	0	0	0	0	0	0	0	0	0	0	0	0	0	0	0	0	0
Ramlibacter sp004681975	732	0	0	0	0	0	0	0	0	0	0	0	0	0	0	0	0	0	0
Ramlibacter sp016722895	347	0	0	0	0	0	0	0	0	0	0	0	0	0	0	0	0	0	0
Ramlibacter tataouinensis_B	513	0	0	0	0	0	0	0	0	0	0	0	0	0	0	0	0	0	0
Ramlibacter sp001044395	166	0	0	0	0	0	0	0	0	0	0	0	0	0	0	0	0	0	0
Ramlibacter tataouinensis_A	260	0	0	0	0	0	0	0	0	0	0	0	0	0	0	0	0	0	0
Ramlibacter aquaticus	177	0	0	0	0	0	0	0	0	0	0	0	0	0	0	0	0	0	0
Ramlibacter sp013815685	206	0	0	0	0	0	0	0	0	0	0	0	0	0	0	0	0	0	0
Ramlibacter sp012274225	155	0	0	0	0	0	0	0	0	0	0	0	0	0	0	0	0	0	0
Ramlibacter koreensis	287	0	0	0	0	0	0	0	0	0	0	0	0	0	0	0	0	0	0
Ramlibacter sp017988075	511	0	0	0	0	0	0	0	0	0	0	0	0	0	0	0	0	0	0
Ramlibacter sp016713005	555	0	0	0	0	0	0	0	0	0	0	0	0	0	0	0	0	0	0
Variovorax ginsengisoli	1142	0	0	0	0	0	0	0	0	0	0	0	0	0	0	0	0	0	0
Variovorax sp003014875	1727	0	0	0	0	0	0	0	0	0	0	0	0	0	0	0	0	0	0
Variovorax sp900101545	1632	0	0	0	0	0	0	0	0	0	0	0	0	0	0	0	0	0	0
Variovorax sp900115375	1052	0	0	0	0	0	0	0	0	0	0	0	0	0	0	0	0	0	0
Variovorax paradoxus_J	1448	0	0	0	0	0	0	0	0	0	0	0	0	0	0	0	0	0	0
Variovorax sp014170375	1391	0	0	0	0	0	0	0	0	0	0	0	0	0	0	0	0	0	0
Variovorax sp004211245	867	0	0	0	0	0	0	0	0	0	0	0	0	0	0	0	0	0	0
Variovorax paradoxus_K	711	0	0	0	0	0	0	0	0	0	0	0	0	0	0	0	0	0	0
Variovorax sp901827185	1168	0	0	0	0	0	0	0	0	0	0	0	0	0	0	0	0	0	0
Variovorax sp019207085	227	0	0	0	0	0	0	0	0	0	0	0	0	0	0	0	0	0	0
Variovorax sp003984645	757	0	0	0	0	0	0	0	0	0	0	0	0	0	0	0	0	0	0
Variovorax sp901827175	876	0	0	0	0	0	0	0	0	0	0	0	0	0	0	0	0	0	0
Variovorax sp009765735	318	0	0	0	0	0	0	0	0	0	0	0	0	0	0	0	0	0	0
Variovorax sp902506565	184	0	0	0	0	0	0	0	0	0	0	0	0	0	0	0	0	0	0
Variovorax sp001984055	265	0	0	0	0	0	0	0	0	0	0	0	0	0	0	0	0	0	0
Variovorax sp002157355	626	0	0	0	0	0	0	0	0	0	0	0	0	0	0	0	0	0	0
Variovorax sp018820395	385	0	0	0	0	0	0	0	0	0	0	0	0	0	0	0	0	0	0
Variovorax sp001541225	1073	0	0	0	0	0	0	0	0	0	0	0	0	0	0	0	0	0	0
Variovorax sp004210915	181	0	0	0	0	0	0	0	0	0	0	0	0	0	0	0	0	0	0
Variovorax sp000620225	126	0	0	0	0	0	0	0	0	0	0	0	0	0	0	0	0	0	0
Variovorax sp901827155	1114	0	0	0	0	0	0	0	0	0	0	0	0	0	0	0	0	0	0
Variovorax sp014303735	89	0	0	0	0	0	0	0	0	0	0	0	0	0	0	0	0	0	0
Variovorax sp001577265	253	0	0	0	0	0	0	0	0	0	0	0	0	0	0	0	0	0	0
Variovorax sp901827205	318	0	0	0	0	0	0	0	0	0	0	0	0	0	0	0	0	0	0
Variovorax sp900112425	298	0	0	0	0	0	0	0	0	0	0	0	0	0	0	0	0	0	0
Variovorax boronicumulans	779	0	0	0	0	0	0	0	0	0	0	0	0	0	0	0	0	0	0
Variovorax sp900090195	185	0	0	0	0	0	0	0	0	0	0	0	0	0	0	0	0	0	0
Variovorax sp900106655	231	0	0	0	0	0	0	0	0	0	0	0	0	0	0	0	0	0	0
Variovorax sp004217005	248	0	0	0	0	0	0	0	0	0	0	0	0	0	0	0	0	0	0
Variovorax sp017744285	152	0	0	0	0	0	0	0	0	0	0	0	0	0	0	0	0	0	0
Variovorax sp900107745	121	0	0	0	0	0	0	0	0	0	0	0	0	0	0	0	0	0	0
Variovorax sp900114785	199	0	0	0	0	0	0	0	0	0	0	0	0	0	0	0	0	0	0
Variovorax paradoxus_A	481	0	0	0	0	0	0	0	0	0	0	0	0	0	0	0	0	0	0
Variovorax sp003053685	0	0	0	0	0	0	0	0	0	0	0	0	0	0	0	0	0	0	0
Variovorax sp017161115	347	0	0	0	0	0	0	0	0	0	0	0	0	0	0	0	0	0	0
Variovorax paradoxus_E	509	0	0	0	0	0	0	0	0	0	0	0	0	0	0	0	0	0	0
Variovorax sp004340105	113	0	0	0	0	0	0	0	0	0	0	0	0	0	0	0	0	0	0
Variovorax beijingensis_A	440	0	0	0	0	0	0	0	0	0	0	0	0	0	0	0	0	0	0
Variovorax sp013376015	299	0	0	0	0	0	0	0	0	0	0	0	0	0	0	0	0	0	0
Variovorax gossypii	391	0	0	0	0	0	0	0	0	0	0	0	0	0	0	0	0	0	0
Massilia sp014842025	1249	0	0	0	0	0	0	0	0	1383	0	236	389	0	0	0	0	0	144
Massilia sp015101885	1397	0	0	0	0	0	0	0	0	363	0	171	0	0	0	0	0	0	0
Massilia aromaticivorans	1076	0	0	0	0	0	0	0	0	235	0	115	0	0	0	0	0	0	0
Massilia sp001424165	1060	0	0	0	0	0	0	0	0	1026	0	328	0	0	0	0	0	0	0
Massilia sp004798585	909	0	0	0	0	0	0	0	0	410	0	0	0	0	0	0	0	0	0
Massilia sp012927275	535	0	0	0	0	0	0	0	0	0	0	117	0	0	0	0	0	0	0
Massilia yuzhufengensis	642	0	0	0	0	0	0	0	0	215	0	190	0	0	0	0	0	0	0
Massilia sp014171595	492	0	0	0	0	0	0	0	0	369	0	186	0	0	459	0	0	0	216
Massilia sp003590855	347	0	0	0	0	0	0	0	0	0	0	0	0	0	0	0	0	0	0
Massilia alkalitolerans	481	0	0	0	0	0	0	0	0	1244	0	783	0	0	1338	0	594	0	950
Massilia timonae	1113	0	0	0	0	0	0	0	0	0	0	0	0	0	0	0	0	0	0
Massilia sp005222695	400	0	0	0	0	0	0	0	0	0	0	143	0	0	0	0	0	0	0
Massilia eurypsychrophila	177	0	0	0	0	0	0	0	0	0	0	0	0	0	0	0	0	0	0
Massilia niastensis	296	0	0	0	0	0	0	0	0	0	0	0	0	0	0	0	0	0	0
Massilia sp002354135	419	0	0	0	0	0	0	0	0	195	0	0	0	0	0	0	0	0	0
Massilia sp900129765	103	0	0	0	0	0	0	0	0	0	0	164	0	0	0	0	0	0	0
Massilia oculi	618	0	0	0	0	0	0	0	0	0	0	0	0	0	0	0	0	0	0
Massilia sp902506415	215	0	0	0	0	0	0	0	0	241	0	233	0	0	0	0	0	0	246
Massilia sp003520365	420	0	0	0	0	0	0	0	0	0	0	0	0	0	0	0	0	0	0
Massilia sp015277795	227	0	0	0	0	0	0	0	0	222	0	224	0	0	0	0	0	0	241
Massilia aurea_A	319	0	0	0	0	0	0	0	0	266	0	252	0	0	0	0	0	0	0
Massilia sp003484545	404	0	0	0	0	0	0	0	0	0	0	0	0	0	0	0	0	0	0
Schlegelella_A koreensis	65092	0	0	0	0	0	0	0	0	0	0	0	0	0	0	0	0	0	0
Schlegelella_A sp017881025	3629	0	0	0	0	0	0	0	0	0	0	0	0	0	0	0	0	0	0
Schlegelella_A sp003152055	309	0	0	0	0	0	0	0	0	0	0	0	0	0	0	0	0	0	0
Acidovorax sp001428665	1834	0	0	0	0	0	0	0	0	0	0	1397	0	0	0	0	0	0	0
Acidovorax sp004210805	786	0	0	0	0	0	0	0	0	0	0	881	0	0	0	0	0	0	0
Acidovorax sp003053545	812	0	0	0	0	0	0	0	0	0	0	874	0	0	0	0	0	0	0
Acidovorax sp013408765	779	0	0	0	0	0	0	0	0	0	0	601	0	0	0	0	0	0	0
Acidovorax sp003208485	246	0	0	0	0	0	0	0	0	0	0	0	0	0	0	0	0	0	0
Acidovorax soli_A	258	0	0	0	0	0	0	0	0	0	0	218	0	0	0	0	0	0	0
Acidovorax radicis	266	0	0	0	0	0	0	0	0	0	0	0	151	0	0	0	0	0	0
Acidovorax sp018828125	89	0	0	0	0	0	0	0	65	0	0	79	0	0	0	0	0	0	0
Polaromonas sp013824015	2848	0	0	0	0	0	0	0	0	0	0	0	0	0	0	0	0	0	0
Polaromonas sp013817205	331	0	0	0	0	0	0	0	0	0	0	0	0	0	0	0	0	0	0
Polaromonas eurypsychrophila	295	0	0	0	0	0	0	0	0	0	0	0	0	0	0	0	0	0	0
Polaromonas sp003711205	264	0	0	0	0	0	0	0	0	0	0	0	0	0	0	0	0	0	0
Polaromonas sp900116715	206	0	0	0	0	0	0	0	0	0	0	0	0	0	0	0	0	0	0
Polaromonas sp002278925	195	0	0	0	0	0	0	0	0	0	0	0	0	0	0	0	0	0	0
Polaromonas sp002001015	83	0	0	0	0	0	0	0	0	0	0	0	0	0	0	0	0	0	0
Polaromonas sp002379095	617	0	0	0	0	0	0	0	0	0	0	0	0	0	0	0	0	0	0
Hydrogenophaga sp005503365	1608	0	0	0	0	0	0	0	0	0	0	0	0	0	0	0	0	0	0
Hydrogenophaga sp009859475	1006	0	0	0	0	0	0	0	0	0	0	0	0	0	0	0	0	0	0
Hydrogenophaga sp003599455	811	0	0	0	0	0	0	0	0	0	0	0	0	0	0	0	0	0	0
Hydrogenophaga sp018993155	466	0	0	0	0	0	0	0	0	0	0	0	0	0	0	0	0	0	0
Hydrogenophaga laconesensis	984	0	0	0	0	0	0	0	0	0	0	0	0	0	0	0	0	0	0
Hydrogenophaga borbori	387	0	0	0	0	0	0	0	0	0	0	0	0	0	0	0	0	0	0
Hydrogenophaga palleronii	213	0	0	0	0	0	0	0	0	0	0	0	0	0	0	0	0	0	0
Hydrogenophaga sp011388215	132	0	0	0	0	0	0	0	0	0	0	0	0	0	0	0	0	0	0
Rubrivivax sp016709385	1891	0	0	0	0	0	0	0	0	567	0	0	0	0	0	0	0	0	0
Rubrivivax sp016223165	181	0	0	0	0	0	0	0	0	0	0	0	0	0	0	0	0	0	0
Rubrivivax sp014859905	157	0	0	0	0	0	0	0	0	0	0	0	0	0	0	0	0	0	0
Rubrivivax sp016789955	176	0	0	0	0	0	0	0	0	0	0	0	0	0	0	0	0	0	0
Rubrivivax sp016707445	168	0	0	0	0	0	0	0	0	0	0	0	0	0	0	0	0	0	0
Rubrivivax sp016790435	84	0	0	0	0	0	0	0	0	0	0	0	0	0	0	0	0	0	0
Pseudoduganella sp009674485	294	0	0	0	0	0	0	0	0	0	0	0	0	0	0	0	0	0	0
Pseudoduganella buxea	577	0	0	0	0	0	0	0	0	0	0	1789	0	0	0	0	0	0	0
Pseudoduganella namucuonensis	281	0	0	0	0	0	0	0	0	0	0	0	0	0	0	0	0	0	0
Pseudoduganella sp003053665	259	0	0	0	0	0	0	0	0	0	0	0	0	0	0	0	0	0	0
Pseudoduganella ginsengisoli	89	0	0	0	0	0	0	0	0	0	0	0	0	0	0	0	0	0	0
Pseudoduganella dura	234	0	0	0	0	0	0	0	0	135	0	0	0	0	0	0	0	0	916
Pseudoduganella sp001425045	482	0	0	0	0	0	0	0	0	0	0	0	0	0	0	0	0	0	0
Pigmentiphaga litoralis	2170	0	0	0	0	0	0	0	0	0	156	0	0	0	0	0	0	0	0
Pigmentiphaga litoralis_A	397	0	0	0	0	0	0	0	0	0	0	0	0	0	0	0	0	0	0
Rhizobacter sp016735515	570	0	0	0	0	0	0	0	0	0	0	0	0	0	0	0	0	0	0
Rhizobacter sp000799305	322	0	0	0	0	0	0	0	0	0	0	0	0	0	0	0	0	0	0
Rhizobacter sp001425785	304	0	0	0	0	0	0	0	0	0	0	271	0	0	0	0	0	0	344
Rhizobacter sp018780185	232	0	0	0	0	0	0	0	0	0	0	0	0	0	0	0	0	0	0
Rhizobacter gummiphilus	0	0	0	0	0	0	0	0	0	0	0	0	0	0	0	0	0	0	0
Rhizobacter sp014380155	118	0	0	0	0	0	0	0	0	0	0	0	0	0	0	0	0	0	0
Rhizobacter sp900142965	851	0	0	0	0	0	0	0	0	0	0	0	0	0	0	0	0	0	0
Rhizobacter sp903643055	60	0	0	0	0	0	0	0	0	0	0	0	0	0	0	0	0	0	0
Rhizobacter sp014379885	55	0	0	0	0	0	0	0	0	0	0	0	0	0	0	0	0	0	0
Cupriavidus campinensis	826	0	0	0	0	0	0	0	0	0	0	0	0	0	0	0	0	0	0
JACCZX01 sp013813185	622	0	0	0	0	0	0	0	0	0	0	0	0	0	0	0	0	0	0
JACCZX01 sp013695705	191	0	0	0	0	0	0	0	0	0	0	0	0	0	0	0	0	0	0
JACCZX01 sp013696665	308	0	0	0	0	0	0	0	0	0	0	0	0	0	0	0	0	0	0
Duganella sp900110275	581	0	0	0	0	0	0	0	0	0	0	0	0	0	0	0	0	0	0
Duganella sp017833525	316	0	0	0	0	0	0	0	0	0	0	0	0	0	0	0	0	0	0
Pelomonas sp001426885	288	0	0	0	0	0	0	0	0	0	0	0	0	0	0	0	0	0	0
Pelomonas sp003550215	207	0	0	0	0	0	0	0	0	0	0	0	0	0	0	0	0	0	0
Pelomonas sp001425165	0	0	0	0	0	0	0	0	0	0	0	0	0	0	0	0	0	0	0
Pelomonas sp001425055	280	0	0	0	0	0	0	0	0	0	0	0	0	0	0	0	0	0	0
Pelomonas sp001425705	260	0	0	0	0	0	0	0	0	0	0	0	0	0	0	0	0	0	0
Pelomonas sp016195825	107	0	0	0	0	0	0	0	0	0	0	0	0	0	0	0	0	0	0
Burkholderia gladioli	996	0	0	0	0	0	0	0	0	0	0	0	0	0	0	0	0	0	0
Comamonas konjaci_A	293	0	0	0	0	0	0	0	0	0	0	0	0	0	0	0	0	0	0
Comamonas antarcticus	287	0	0	0	0	0	0	0	0	0	0	0	0	0	0	0	0	0	0
Comamonas acidovorans	837	0	0	0	0	0	0	0	0	0	0	0	0	0	0	0	0	0	0
Comamonas sp902706035	93	0	0	0	0	0	0	0	0	0	0	0	0	0	0	0	0	0	0
Aquabacterium_A terrae	899	0	0	0	0	0	0	0	0	0	0	0	0	0	0	0	0	0	0
Aquabacterium_A sp016213205	158	0	0	0	0	0	0	0	0	0	0	0	0	0	0	0	0	0	0
Aquabacterium_A sp002198735	122	0	0	0	0	0	0	0	0	0	0	0	0	0	0	0	0	0	0
Lautropia sp013813615	644	0	0	0	0	0	0	0	0	0	0	61	0	0	0	0	0	0	0
Lautropia sp012513675	202	0	0	0	0	0	0	0	0	0	0	0	0	0	105	0	0	0	0
Caballeronia glathei	706	0	0	0	0	0	0	0	0	0	0	0	0	0	0	0	0	0	0
Pseudorhodoferax sp001422405	237	0	0	0	0	0	0	0	0	0	0	0	0	0	0	0	0	0	0
Pseudorhodoferax soli	337	0	0	0	0	0	0	0	0	0	0	283	0	0	0	0	0	0	0
Pseudorhodoferax sp001422365	184	0	0	0	0	0	0	0	0	0	0	0	0	0	0	0	0	0	0
Pseudorhodoferax sp001422445	197	0	0	0	0	0	0	0	0	0	0	0	0	0	0	0	0	0	0
Pseudorhodoferax aquiterrae	335	0	0	0	0	0	0	0	0	0	0	0	0	0	0	0	0	0	0
Piscinibacter sp017983795	477	0	0	0	0	0	0	0	0	0	0	0	0	0	0	0	0	0	0
Piscinibacter caeni	1075	0	0	0	0	0	0	0	0	0	0	0	0	0	0	0	0	0	0
Piscinibacter sp016706565	345	0	0	0	0	0	0	0	0	0	0	0	0	0	0	0	0	0	0
Piscinibacter defluvii	322	0	0	0	0	0	0	0	0	0	0	0	0	0	0	0	0	0	0
Ottowia sp016703145	507	0	0	0	0	0	0	0	0	0	0	0	0	0	0	0	0	0	0
Ottowia sp001897615	415	0	0	0	0	0	0	0	0	0	0	0	0	0	0	0	0	0	0
Acidovorax_A avenae	322	0	0	0	0	0	0	0	0	0	0	0	0	0	0	0	0	0	0
Methylibium sp902826655	434	0	0	0	0	0	0	0	0	0	0	0	0	0	0	0	0	0	0
Methylibium petroleiphilum	394	0	0	0	0	0	0	0	0	0	0	0	0	0	0	0	0	0	0
Albitalea sp005882155	197	0	0	0	0	0	0	0	0	0	0	0	0	0	0	0	0	0	0
Albitalea sp905339355	840	0	0	0	0	0	0	0	0	0	0	0	0	0	0	0	0	0	0
Albitalea terrae	178	0	0	0	0	0	0	0	0	0	0	0	0	0	0	0	0	0	0
Ideonella sp018780145	153	0	0	0	0	0	0	0	0	0	0	0	0	0	0	0	0	0	0
Ideonella sp016213265	462	0	0	0	0	0	0	0	0	0	0	0	0	0	0	0	0	0	0
LMDS01 sp001425865	764	0	0	0	0	0	0	0	0	0	0	0	0	0	0	0	0	0	0
LMDS01 sp001263235	185	0	0	0	0	0	0	0	0	0	0	0	0	0	0	0	0	0	0
Xylophilus sp001421705	327	0	0	0	0	0	0	0	0	0	0	0	0	0	0	0	0	0	0
Xylophilus rhododendri	174	0	0	0	0	0	0	0	0	0	0	0	0	0	0	0	0	0	0
Xylophilus sp016428875	268	0	0	0	0	0	0	0	0	0	0	0	0	0	0	0	0	0	0
Giesbergeria sp012932145	238	0	0	0	0	0	0	0	0	0	0	0	0	0	0	0	0	0	0
ALPHA2B sp901875635	2684	0	0	0	0	0	0	0	0	0	0	0	0	0	0	0	0	0	0
Pseudacidovorax sp903864295	235	0	0	0	0	0	0	0	0	0	0	0	0	0	0	0	0	0	0
JAGOCV01 sp017307855	837	0	0	0	0	0	0	0	0	0	0	0	0	0	0	0	0	0	0
JAGOCV01 sp017998575	431	0	0	0	0	0	0	0	0	0	0	0	0	0	0	0	0	0	0
SCN-69-89 sp017307915	154	0	0	0	0	0	0	0	0	0	0	0	0	0	0	0	0	0	0
CAIKUF01 sp016702655	390	0	0	0	0	0	0	0	0	0	0	0	0	0	0	0	0	0	0
CAIKUF01 sp014879745	145	0	0	0	0	0	0	0	0	0	0	0	0	0	0	0	0	0	0
JAEUPI01 sp008933545	160	0	0	0	0	0	0	0	0	0	0	0	0	0	0	0	0	0	0
JAEUPI01 sp015075165	249	0	0	0	0	0	0	0	0	0	0	0	0	0	0	0	0	0	0
JAABQG01 sp016721925	2082	0	0	0	0	0	0	0	0	0	0	0	0	0	0	0	0	0	0
Solimicrobium silvestre	102	0	0	0	0	0	0	0	0	0	0	0	0	0	0	0	0	0	0
Rhodoferax_A sp018241985	182	0	0	0	0	0	0	0	0	0	0	0	0	0	0	0	0	0	0
JAFEEF01 sp018241265	492	0	0	0	0	0	0	0	0	0	0	0	0	0	0	0	0	0	0
Rhodoferax_B koreense	279	0	0	0	0	0	0	0	0	0	0	0	0	0	0	0	0	0	0
CADEEN01 sp902826345	161	0	0	0	0	0	0	0	0	0	0	0	0	0	0	0	0	0	0
VBDL01 sp005884255	168	0	0	0	0	0	0	0	0	0	0	0	0	0	0	0	0	0	0
VBDL01 sp014873965	182	0	0	0	0	0	0	0	0	0	0	0	0	0	0	0	0	0	0
Bordetella pertussis	130	0	0	0	0	0	0	0	0	0	0	0	59	0	0	0	0	0	0
JACMQX01 sp014376765	96	0	0	0	0	0	0	0	0	0	0	0	0	0	0	0	0	0	0
Ideonella_A sakaiensis	621	0	0	0	0	0	0	0	0	0	0	0	0	0	0	0	0	0	0
Sutterella sp905215795	58	73	0	0	0	0	0	0	0	0	195	0	0	0	0	0	0	0	0
Aquincola tertiaricarbonis	205	0	0	0	0	0	0	0	0	0	0	218	0	0	0	0	0	0	0
Xenophilus azovorans	1359	0	0	0	0	0	0	0	0	0	0	0	0	0	0	0	0	0	0
Calidifontimicrobium sediminis	146	0	0	0	0	0	0	0	0	0	0	0	0	0	0	0	0	0	0
Aquabacterium_B tepidiphilum	162	0	0	0	0	0	0	0	0	0	0	0	0	0	0	0	0	0	0
Pseudorivibacter rhizosphaerae	119	0	0	0	0	0	0	0	0	0	0	0	0	0	0	0	0	0	0
Acidovorax_F monticola	173	0	0	0	0	0	0	0	0	0	0	0	0	0	0	0	0	0	0
SCMQ01 sp005503335	273	0	0	0	0	0	0	0	0	0	0	0	0	0	0	0	0	0	0
Rivibacter subsaxonicus	121	0	0	0	0	0	0	0	0	0	0	0	0	0	0	0	0	0	0
Polyangium_A brachysporum	72	0	0	0	0	0	0	0	0	0	0	0	0	0	0	0	0	0	0
Azonexus sp009469615	2113	0	0	0	0	0	0	0	0	0	0	0	0	0	0	0	0	0	0
SCGC-AG-212-J23 sp005881595	224	0	0	0	0	0	0	0	0	0	0	0	0	0	0	0	0	0	0
SCGC-AG-212-J23 sp005883675	135	0	0	0	0	0	0	0	0	0	0	0	0	0	0	0	0	0	0
SCGC-AG-212-J23 sp005888925	198	0	0	0	0	0	0	0	0	0	0	0	0	0	0	0	0	0	0
SCGC-AG-212-J23 sp001644455	108	0	0	0	0	0	0	0	0	0	0	0	0	0	0	0	0	0	0
RBG-16-66-20 sp005240145	145	0	0	0	0	0	0	0	0	0	0	0	0	0	0	0	0	0	0
JADGRQ01 sp017880775	391	0	0	0	0	0	0	0	0	0	0	0	0	0	0	0	0	0	0
CADEDU01 sp902826155	62	0	0	0	0	0	0	0	0	0	0	0	0	0	0	0	0	0	0
VBCG01 sp016704895	304	0	0	0	0	0	0	0	0	140	0	0	0	0	0	0	0	0	0
VBCG01 sp016716425	406	0	0	0	0	0	0	0	0	0	0	0	0	0	0	0	0	0	0
VBCG01 sp905339295	270	0	0	0	0	0	0	0	0	0	0	0	0	0	0	0	0	0	0
VBCG01 sp015075645	314	0	0	0	0	0	0	0	0	0	0	0	0	0	0	0	0	0	0
VBCG01 sp016861105	106	0	0	0	0	0	0	0	0	0	0	0	0	0	0	0	0	0	0
PALSA-1003 sp005888955	598	0	0	0	0	0	0	0	0	0	0	0	0	0	0	0	0	0	0
CAIWHR01 sp016720425	270	0	0	0	0	0	0	0	0	0	0	0	0	0	0	0	0	0	0
PALSA-1005 sp016717855	113	0	0	0	0	0	0	0	0	0	0	0	0	0	0	0	0	0	0
DSOT01 sp016199545	314	0	0	0	0	0	0	0	0	0	0	0	0	0	0	0	0	0	0
DSOT01 sp001770325	290	0	0	0	0	0	0	0	0	0	0	0	0	0	0	0	0	0	0
DSOT01 sp001772005	105	0	0	0	0	0	0	0	0	0	0	0	0	0	0	0	0	0	0
SG8-41 sp016192825	347	0	0	0	0	0	0	0	0	0	0	0	0	0	0	0	0	0	0
PALSA-1004 sp003153455	144	0	0	0	0	0	0	0	0	0	0	0	0	0	0	0	0	0	0
Usitatibacter rugosus	458	0	0	0	0	0	0	0	0	0	0	0	0	0	0	0	0	0	0
Usitatibacter sp017880705	348	0	0	0	0	0	0	0	0	0	0	0	0	0	0	0	0	0	0
Usitatibacter sp001953215	155	0	0	0	0	0	0	0	0	0	0	0	0	0	0	0	0	0	0
Usitatibacter sp012274175	78	0	0	0	0	0	0	0	0	0	0	0	0	0	0	0	0	0	0
Usitatibacter palustris	102	0	0	0	0	0	0	0	0	0	0	0	0	0	0	0	0	0	0
WYBJ01 sp009377585	119	0	0	0	0	0	0	0	0	0	0	0	0	0	0	0	0	0	0
CAIKXV01 sp903873475	93	0	0	0	0	0	0	0	0	0	0	0	0	0	0	0	0	0	0
JACQAP01 sp016194905	44	0	0	0	0	0	0	0	0	0	0	0	0	0	0	0	0	0	0
Luteimonas chenhongjianii	19809	0	0	0	0	0	0	0	0	0	0	0	0	0	0	0	0	0	0
Luteimonas marina	4244	0	0	0	0	0	0	0	0	0	0	0	0	0	0	0	0	0	0
Luteimonas sp016774335	956	0	0	0	0	0	0	0	0	0	0	0	0	0	0	0	0	0	0
Luteimonas sp008244685	970	0	0	0	0	0	0	0	0	0	0	0	0	0	0	0	0	0	0
Luteimonas sp000472505	3411	0	0	0	0	0	0	0	0	0	0	0	0	0	0	0	0	0	0
Luteimonas wenzhouensis	1706	0	0	0	0	0	0	0	0	0	0	0	0	0	0	0	0	0	0
Luteimonas sp001683895	289	0	0	0	0	0	0	0	0	0	0	0	0	0	0	0	0	0	0
Luteimonas sp014212025	315	0	0	0	0	0	0	0	163	0	0	0	0	0	0	0	0	0	0
Luteimonas sp016615955	221	0	0	0	0	0	0	0	733	0	1816	0	0	0	1242	841	0	0	0
Luteimonas sp016615815	248	0	0	0	0	0	0	0	0	0	0	0	0	0	0	0	0	0	0
Luteimonas aestuarii	503	0	0	0	0	0	0	0	0	0	0	0	0	0	0	0	0	0	0
Luteimonas sp008312895	178	0	0	0	0	0	0	0	0	0	0	0	0	0	0	0	0	0	0
Luteimonas mephitis	344	0	0	0	0	0	0	0	271	0	0	0	0	0	1097	0	0	0	0
Luteimonas sp013425525	157	0	0	0	0	0	0	0	0	0	0	0	0	0	0	0	0	0	0
Luteimonas huabeiensis	598	0	0	0	0	0	0	0	0	0	0	0	0	0	0	0	0	0	0
Luteimonas yindakuii	126	0	0	0	0	0	0	0	0	0	0	0	0	0	0	0	0	0	0
Luteimonas terricola	0	0	0	0	0	0	0	0	0	0	0	0	0	0	0	0	0	0	0
Luteimonas granuli	218	0	0	0	0	0	0	0	0	0	0	0	0	0	0	0	0	0	0
Luteimonas arsenica	275	0	0	0	0	0	0	0	0	0	0	0	0	0	0	0	0	0	0
Luteimonas sp002849595	136	0	0	0	0	0	0	0	0	0	0	0	0	0	0	0	0	0	0
Luteimonas sp012510865	204	0	0	0	0	0	0	0	0	0	0	0	0	0	0	0	0	0	0
Luteimonas abyssi	105	0	0	0	0	0	0	0	0	0	0	0	0	0	0	0	0	0	0
Luteimonas terrae	89	0	0	0	0	0	0	0	0	0	0	0	0	0	0	0	0	0	0
Lysobacter sp001428685	677	0	0	0	0	0	0	0	0	0	0	0	0	0	0	0	0	0	0
Lysobacter capsici	1520	0	0	0	0	0	0	0	0	0	0	0	0	0	0	0	0	0	0
Lysobacter prati	388	0	0	0	0	0	0	0	0	0	0	0	0	0	0	0	0	0	0
Lysobacter capsici_A	527	0	0	0	0	0	0	0	0	0	0	0	0	0	0	0	0	0	0
Lysobacter sp001427785	397	0	0	0	0	0	0	0	0	0	0	0	0	0	0	0	0	0	0
Lysobacter sp005503055	127	0	0	0	0	0	0	0	0	0	0	0	0	0	0	0	0	0	0
Lysobacter soli	116	0	0	0	0	0	0	0	0	0	0	0	0	0	0	0	0	0	0
Pseudoxanthomonas_A yeongjuensis	704	0	0	0	0	0	0	0	0	0	0	0	0	0	0	0	0	0	0
Pseudoxanthomonas_A sacheonensis	1335	0	0	0	0	0	0	0	0	0	0	0	0	0	0	0	0	0	0
Pseudoxanthomonas_A sp900104085	795	0	0	0	0	0	0	0	0	0	0	0	0	0	0	0	0	0	0
Pseudoxanthomonas_A sp004173415	517	0	0	0	0	0	0	0	146	0	0	0	0	0	0	0	0	0	0
Pseudoxanthomonas_A gei	359	0	0	0	0	0	0	0	0	0	0	0	0	0	0	0	0	0	0
Pseudoxanthomonas_A wuyuanensis	144	0	0	0	0	0	0	0	0	0	0	0	0	0	0	0	0	0	0
Pseudoxanthomonas_A helianthi	167	0	0	0	0	0	0	0	0	0	0	0	0	0	0	0	0	0	0
Lysobacter_A gilvus	2275	0	0	0	0	0	0	0	0	0	0	0	0	0	0	0	0	0	0
Lysobacter_A helvus	0	0	0	0	0	0	0	0	0	0	0	0	0	0	0	0	0	0	0
Lysobacter_A dokdonensis	254	0	0	0	0	0	0	0	0	0	0	0	0	0	0	0	0	0	0
JACMKK01 sp014380115	2337	0	0	0	0	0	0	0	0	0	51	0	0	0	0	0	0	0	0
Thermomonas sp006337105	759	0	0	0	0	0	0	0	252	169	0	0	0	0	0	0	0	0	0
Thermomonas carbonis	269	0	0	0	0	0	0	0	160	144	0	0	0	0	0	0	0	0	0
Thermomonas sp016720345	270	0	0	0	0	0	0	0	437	461	0	0	0	0	0	0	0	0	0
Thermomonas sp011302915	211	0	0	0	0	0	0	0	167	0	0	0	0	0	0	0	0	0	0
Arenimonas sp001801685	273	0	0	0	0	0	0	0	0	0	0	0	0	0	0	0	0	0	0
Arenimonas composti	357	0	0	0	0	0	0	0	0	0	0	0	0	0	0	0	0	0	0
Xanthomonas_A theicola	628	0	0	0	0	0	0	0	0	0	0	0	0	0	0	0	0	0	0
Luteimonas_C sp902825775	141	0	0	0	0	0	0	0	0	0	0	0	0	0	0	0	0	0	0
Luteimonas_C cucumeris	135	0	0	0	0	0	0	0	0	0	0	0	0	0	0	0	0	0	0
Chiayiivirga flava	213	0	0	0	0	0	0	0	0	0	0	0	0	0	0	0	0	0	0
Pseudomonas_E fluorescens_BW	1123	0	0	0	0	0	0	0	0	0	0	0	0	0	0	0	0	0	0
Pseudomonas_E putida_G	1551	0	76	0	0	0	157	211	385	1790	298	725	145	0	0	0	0	0	0
Pseudomonas_E sp000282415	403	0	0	0	0	0	0	0	0	0	0	0	0	0	0	0	0	0	0
Pseudomonas_E migulae	181	0	0	0	0	0	0	0	0	0	0	0	0	0	0	0	0	0	0
Pseudomonas_E umsongensis	498	0	0	0	0	0	0	0	0	0	0	0	0	0	0	0	0	0	0
Pseudomonas_E jessenii	798	0	0	0	0	0	0	0	0	0	0	0	0	0	0	0	0	0	0
Pseudomonas_E fluorescens_B	735	0	0	0	0	0	0	0	0	0	0	0	0	0	0	0	0	0	0
Acinetobacter calcoaceticus	2267	0	0	0	0	0	0	0	0	0	0	0	0	0	0	0	0	0	0
Acinetobacter sp002365595	212	0	0	0	0	0	0	0	0	0	0	0	0	0	0	0	0	0	0
Acinetobacter sp001647535	194	0	0	0	0	0	0	0	0	0	0	72	0	0	0	0	0	0	0
Cellvibrio sp004172865	400	0	0	0	0	0	0	0	0	0	0	0	0	0	0	0	0	0	0
Cellvibrio sp004173475	176	0	0	0	0	0	0	0	0	0	0	0	0	0	0	0	0	0	0
ZC4RG30 sp016720075	1635	0	0	0	0	0	0	0	0	0	0	0	0	0	0	0	0	0	0
ZC4RG30 sp003242275	1837	0	0	0	0	0	0	0	0	0	0	0	0	0	0	0	0	0	0
ZC4RG30 sp015655465	485	0	0	0	0	0	0	0	0	0	0	0	0	0	0	0	0	0	0
ZC4RG30 sp903868595	931	0	0	0	0	0	0	0	0	0	0	0	0	0	0	0	0	0	0
ZC4RG30 sp903908825	171	0	0	0	0	0	0	0	0	0	0	0	0	0	0	0	0	0	0
Steroidobacter_A soli	296	0	0	0	0	0	0	0	0	0	0	0	0	0	0	0	0	0	0
Steroidobacter_A agaridevorans	249	0	0	0	0	0	0	0	0	0	0	0	0	0	0	0	0	0	0
Steroidobacter_A sp016801985	221	0	0	0	0	0	0	0	0	0	0	0	0	0	0	0	0	0	0
Steroidobacter_A agariperforans	468	0	0	0	0	0	0	0	0	0	0	0	0	0	0	0	0	0	0
Steroidobacter_A sp016790065	114	0	0	0	0	0	0	0	0	0	0	0	0	0	0	0	0	0	0
13-2-20CM-66-19 sp005877705	164	0	0	0	0	0	0	0	0	0	0	0	0	0	0	0	0	0	0
13-2-20CM-66-19 sp001914695	287	0	0	0	0	0	0	0	0	0	0	0	0	0	0	0	0	0	0
CADEED01 sp902826225	778	0	0	0	0	0	0	0	0	0	0	0	0	0	0	0	0	0	0
SCUD01 sp016874295	994	0	0	0	0	0	0	0	0	0	0	0	0	0	0	0	0	0	0
SCUD01 sp016844605	83	0	0	0	0	0	0	0	0	0	0	0	0	0	0	0	0	0	0
Povalibacter uvarum	737	0	0	0	0	0	0	0	0	0	0	0	0	0	0	0	0	0	0
CADEFQ01 sp902826635	258	0	0	0	0	0	0	0	0	0	0	0	0	0	0	0	0	0	0
CADEFQ01 sp019187495	162	0	0	0	0	0	0	0	0	0	0	0	0	0	0	0	0	0	0
FEN-1191 sp018241455	162	0	0	0	0	0	0	0	0	0	0	0	0	0	0	0	0	0	0
ZC4RG24 sp003242685	212	0	0	0	0	0	0	0	0	0	0	0	0	0	0	0	0	0	0
JAAYXG01 sp012516015	56	0	0	0	0	0	0	0	0	0	0	0	0	0	0	0	0	0	0
ZC4RG39 sp003242495	107	0	0	0	0	0	0	0	0	0	0	0	0	0	0	0	0	0	0
Aquirickettsiella sp005877695	185	0	0	0	0	0	0	0	69	0	0	0	0	0	0	0	0	0	0
Aquirickettsiella isopodorum	243	0	0	0	0	0	0	0	222	0	0	0	0	0	0	0	0	0	0
FEN-1219 sp011054615	170	0	0	0	0	0	0	0	0	0	0	0	0	0	0	0	0	0	0
FEN-1219 sp003155415	49	0	0	0	0	0	0	0	0	0	0	0	0	0	0	0	0	0	0
JACCXJ01 sp013697045	57	0	0	0	0	0	0	0	0	0	0	0	0	0	0	0	0	0	0
Clostridium_P perfringens	1357332	706445	864632	1013544	597602	524722	493350	574438	948434	463631	1988259	202976	247350	1896587	114652	572643	150561	728001	677264
Clostridium_P tarantellae	104	3621	11197	6992	5871	4415	5130	4330	2794	491	467	0	1172	5367	195	134	261	1592	1558
Clostridium_P ventriculi	76	1008	1318	1452	960	788	739	709	879	203	285	53	206	1437	393	47	135	528	566
Clostridium_P massiliamazoniense	59	1065	1274	1536	903	785	617	497	779	173	105	0	227	1653	0	0	110	493	481
Clostridium_P mediterraneense	0	0	0	0	0	0	0	0	0	0	0	0	0	0	0	0	0	0	0
Clostridium paraputrificum	133682	121440	58317	143371	17928	50631	38663	16322	19156	17311	14509	453	1393	43446	345694	12731	4853	30390	53746
Clostridium sp000498355	39042	2019	9355	10507	16163	305	237	17113	45750	12325	73196	749	2333	4931	268	1176	1872	36385	38096
Clostridium septicum	38756	1120	955	1240	17123	569	383	1858	985	238	180	0	207	2027	1209	0	108	411	534
Clostridium baratii	28567	1899	2488	2809	4487	905	775	4208	6042	1332	6851	119	485	4447	748	257	734	4803	3665
Clostridium sp000753455	11574	55549	92995	134918	42948	71235	98013	272647	11618	18872	11910	2654	2678	2339	102815	3849	6942	4059	28562
Clostridium tertium	15888	35024	23691	30678	7686	19071	18080	208971	28981	6677	4234	490	6131	44775	17161	1008	4622	9362	13064
Clostridium sp015667795	6219	3577	12659	18062	620	842	674	2785	1981	17025	2070	473	455	1869	82693	3542	779	468	1682
Clostridium moniliforme	3191	4609	33105	55846	122941	305	313	515610	29485	6338	243518	71	846	515403	1643	526	61588	184375	64450
Clostridium sp900766315	2633	2937	10003	13791	427	384	241	1747	2018	7092	1486	97	214	1647	13909	1409	758	382	1271
Clostridium disporicum	1603	8084	13571	18950	4661	13759	18074	36397	2411	2888	1556	363	400	3514	14261	829	1277	958	4573
Clostridium saudiense	5865	14627	64255	74243	2889	5246	4966	11360	10000	24828	3551	402	1248	9959	60387	5064	6781	4291	14467
Clostridium sardiniense	1031	744	1457	1599	2374	457	348	5781	1682	409	3724	0	207	3569	57	0	398	1924	1339
Clostridium sp900547475	1534	3750	9124	12963	978	1492	1352	2677	2215	4323	991	108	379	2344	9150	481	591	513	1089
Clostridium cuniculi	1429	2666	5339	8307	719	813	977	2112	2688	18229	2168	155	461	4885	7008	535	992	1559	2273
Clostridium celatum	693	3178	5688	7722	575	1341	1629	5468	839	1441	591	101	122	741	5066	183	708	301	1175
Clostridium sartagoforme_B	664	364	542	660	445	141	129	996	270	141	325	0	0	946	126	0	0	165	131
Clostridium thermobutyricum	314	1309	1417	1791	1063	861	885	1046	1427	366	609	0	299	1929	243	48	132	825	831
Clostridium sp018372875	554	1387	1147	2544	161	261	148	504	325	193	0	0	0	241	1694	207	0	164	278
Clostridium chauvoei	0	825	798	0	654	0	399	742	0	0	0	0	163	1287	0	0	0	0	436
Clostridium sp900540255	479	1493	2682	3538	562	1009	1039	857	1593	1377	329	0	288	2868	2045	185	422	760	719
Clostridium sp015670405	316	716	1678	2356	243	209	181	675	405	629	226	0	0	762	1629	72	111	192	293
Clostridium sp910588715	260	956	1753	2249	556	590	621	705	731	540	139	0	107	425	1417	0	350	443	450
Clostridium sp015555905	380	849	3129	5420	303	332	217	521	613	1041	415	0	0	484	1890	261	0	0	722
Clostridium butyricum	1723	8820	37991	17919	13683	9003	15945	9440	13331	7640	7346	0	4971	12849	6945	453	1293	1843	3107
Clostridium sp017383505	257	662	1573	2055	199	305	243	386	674	508	146	0	113	750	1277	0	0	257	235
Clostridium sp015234215	181	600	732	858	553	379	375	656	644	161	431	0	147	1110	96	0	89	395	405
Clostridium beijerinckii	286	705	2648	2075	608	836	1790	858	1112	329	484	0	398	1892	174	461	124	207	530
Clostridium neonatale	641	401	2122	1440	534	2671	223	1602	1650	115	600	0	0	5625	212	0	0	1559	1048
Clostridium sp900543325	297	1134	3699	4788	512	345	390	738	778	1519	341	0	0	486	2411	0	0	0	402
Clostridium sp009928485	140	373	335	456	389	119	107	307	232	0	104	0	0	346	228	0	513	159	279
Clostridium cagae	305	1582	2622	1971	1767	685	630	1788	1145	429	623	0	378	4223	85	0	288	4185	1744
Clostridium sp900759995	162	618	790	1229	450	312	188	676	384	216	95	0	77	762	278	78	0	159	177
Clostridium botulinum_A	324	1964	1583	1761	2172	500	485	1343	1004	436	1123	0	351	6547	377	237	327	848	647
Clostridium sp014836325	120	419	649	924	267	184	144	411	242	160	93	0	0	257	1180	0	306	718	876
Clostridium sp017888565	134	521	486	773	233	393	344	2156	492	308	238	147	0	972	893	0	182	205	400
Clostridium gasigenes	90	461	620	672	339	290	269	456	286	122	71	0	82	598	159	0	0	155	215
Clostridium nigeriense	96	294	353	533	165	142	112	683	192	88	70	0	0	799	143	65	0	98	89
Clostridium butyricum_B	63	113	71	125	78	0	0	73	82	0	99	0	0	79	0	0	0	0	43
Clostridium sp900317445	0	0	0	0	0	0	0	0	0	0	0	0	0	0	0	0	0	0	0
Clostridium saccharobutylicum	58	229	284	361	215	154	95	200	196	62	72	0	73	380	53	0	0	130	116
Clostridium sp015550425	62	683	675	714	536	354	327	962	495	124	77	0	194	1237	150	0	0	419	309
Clostridium sp015058375	53	312	496	591	512	84	47	1595	113	0	0	0	0	170	41	0	0	53	45
Clostridium sartagoforme_A	59	563	755	975	296	223	243	630	1669	251	150	0	366	315	295	0	76	490	457
Clostridium uliginosum	51	185	328	369	353	201	188	277	244	67	94	0	67	518	0	0	0	115	113
Clostridium chromiireducens	51	57	57	101	43	0	0	62	51	0	0	0	0	78	0	0	0	0	0
Clostridium sp001916075	128	470	3290	4007	1120	131	91	527	263	2427	922	0	0	660	951	111	0	301	1030
Clostridium sp000435835	208	313	619	1061	215	381	342	296	537	656	188	0	91	784	1129	0	0	211	681
Clostridium sp015058405	46	117	143	144	95	84	55	117	131	43	55	0	47	71	0	0	0	0	0
Clostridium saccharoperbutylacetonicum	42	56	78	98	67	0	40	76	62	0	40	0	0	255	53	0	0	54	0
Clostridium sp900116755	46	237	187	312	154	134	142	240	235	78	66	0	0	577	0	210	0	176	165
Clostridium sp007115085	43	428	509	617	297	286	365	227	521	122	93	0	109	885	70	0	60	195	178
Clostridium taeniosporum	48	146	210	311	141	123	67	128	149	60	123	0	0	1137	0	0	0	154	94
Clostridium sp902785295	58	217	180	202	108	96	0	104	357	70	84	0	0	312	75	0	0	101	81
Clostridium_J sp000821305	4772	25090	31036	32951	287861	3362	2927	46499	1234	3471	2220	736	836	29311	27502	186	5727	4462	7729
Clostridium_J sulfidigenes	983	6595	6909	9255	4365	871	429	7172	820	2002	1769	565	372	10977	17527	1007	4649	4455	6387
Clostridium_J sp902363375	490	5134	6393	6749	1851	952	843	6267	422	750	525	205	437	5504	5004	0	998	485	897
Clostridium_J senegalense	96	708	884	993	1358	348	368	894	373	189	168	99	92	5173	331	60	107	212	209
Clostridium_J sp900548455	120	1833	1805	2291	780	224	151	2131	183	216	109	0	0	1746	1710	65	334	171	375
Clostridium_J sp002316385	220	2692	2416	3204	856	304	0	3114	214	383	240	0	0	3454	2661	0	575	272	481
Clostridium_J ihumii	0	0	0	0	0	0	0	0	0	0	0	0	0	0	0	0	0	0	0
Clostridium_J tunisiense	50	256	326	373	254	0	0	377	110	0	0	0	0	398	160	0	0	0	46
Clostridium_J sp002453475	335	3219	3544	4498	1136	444	0	4236	0	581	0	0	0	3430	3023	0	745	0	657
Clostridium_X cadaveris	1231	24526	27557	48449	127082	1187	958	24002	3746	1687	658	0	667	10310	21766	2371	1389	2929	9033
Clostridium_X sp002423705	93	285	441	563	156	66	51	723	71	0	0	0	0	114	178	0	0	0	69
Clostridium_F botulinum	190	1301	2206	1958	912	582	758	944	941	324	191	0	91	2927	419	0	0	512	586
Clostridium_F botulinum_A	181	450	585	792	1037	0	0	2725	0	0	8345	0	9148	2644	0	0	0	159	0
Clostridium_AD estertheticum	166	923	1184	1464	585	268	0	919	348	199	0	0	0	1980	544	0	170	282	462
Clostridium_L amazonitimonense	112	141	216	232	177	108	114	213	129	0	0	0	0	289	0	0	0	55	0
Clostridium_G tetani	77	978	803	767	856	382	409	587	566	82	107	0	62	6450	318	0	366	1057	820
Clostridium_AH fallax	102	10215	37057	23870	345920	13438	15920	7990	6940	1323	2391	0	1829	93824	370	0	1141	8637	5262
Clostridium_T intestinale	72	524	514	667	555	340	337	391	468	105	80	0	57	717	0	0	89	260	276
Clostridium_Z frigidicarnis	47	201	174	268	156	102	53	311	119	43	43	0	0	469	72	0	0	69	54
Desnuesiella massiliensis	65	175	198	234	97	0	0	81	142	0	0	0	0	528	0	0	0	0	0
GCA-900066495 sp900066495	54678	987	1063	1472	802	596	570	2363	3053	9486	2382	2659	6841	4686	11735	5704	305	618	1381
GCA-900066495 sp902362365	23993	12578	16246	20806	10463	7806	8961	30416	29792	136498	33626	58111	122899	91447	190804	77393	3924	1920	8053
GCA-900066495 sp014323405	9321	4714	5658	7295	3876	3247	3518	11241	8533	40760	11483	15217	39137	27186	57353	19141	1125	775	2803
GCA-900066495 sp900545985	4112	1327	2635	2949	1213	1006	1268	3666	3207	9733	2607	5880	8808	6540	12272	7571	426	351	808
Peptostreptococcus russellii_A	83346	21789	3713	3077	249402	771	3224	8545	22049	2443	2989	412	1054	7282	187	135204	3839	18441	30023
Peptostreptococcus russellii	228	445	400	516	3389	254	828	1668	9271	1588	775	0	418	2692	89	39284	5816	8636	23365
Terrisporobacter othiniensis	38188	16256	27101	30663	55112	71661	78723	197702	13704	9729	9757	5434	1971	42876	15378	16955	2445	3158	6499
Terrisporobacter glycolicus	1668	1681	3157	3071	1569	742	852	2287	684	694	425	417	361	6403	2390	729	372	429	748
Terrisporobacter sp902363255	822	4477	8057	8282	3712	2842	3201	7821	2527	1262	1151	1780	881	14630	5026	1983	1065	1009	2027
Terrisporobacter sp017888745	319	1596	2716	2737	1283	722	723	1877	1169	820	575	21823	665	26502	2320	1715	570	1863	4691
Terrisporobacter glycolicus_A	305	1365	2827	2729	1275	796	1001	2202	625	462	323	439	327	4567	1791	466	265	326	751
Terrisporobacter sp900557165	779	4242	6731	6248	2272	1754	2448	2981	3057	2613	984	1828	1480	11318	7532	3526	2667	4385	5573
Terrisporobacter mayombei	87	585	794	826	354	190	185	466	548	406	419	35624	362	29696	691	1151	473	1794	4713
Paraclostridium sordellii	7329	4088	2152	2174	11862	581	613	6709	51468	19153	48425	2012	2445	8945	14407	226820	10541	58745	163291
Paraclostridium tenue	1065	305	451	513	2376	293	424	1170	17255	14818	11883	2570	1902	4114	13404	41442	1407	13507	20916
Paraclostridium sp017425305	964	437	1132	1450	400	445	675	1072	3403	3552	548	162	1143	1625	11329	8082	1744	2633	8087
Paraclostridium bifermentans	623	665	578	978	4218	3182	4597	2652	41865	83409	2967	653	2137	4041	80476	26628	1940	7836	3797
Paraclostridium bifermentans_A	593	294	964	881	1130	0	0	365	23283	43455	1779	235	966	3020	43853	14656	401	4254	2759
Romboutsia_C hominis	9290	800	1059	1177	666	347	350	1281	2308	2113	875	770	1909	1134	2218	29112	203	569	891
Romboutsia timonensis	3292	1234	2885	3402	1802	743	911	2802	3566	11737	1234	1090	2228	2301	16518	23884	0	1139	2717
Romboutsia sp018336475	1601	266	392	359	761	193	178	452	449	2399	228	291	532	506	4109	9209	0	0	76
Romboutsia sp904418825	1654	393	675	670	787	271	220	976	898	2794	666	973	630	1404	5029	9362	0	141	179
Romboutsia ilealis	1291	187	179	203	427	0	0	346	519	2138	211	779	469	523	3324	6042	0	0	97
Clostridioides difficile	4561	3528	9132	9021	1644	2881	4816	9887	8789	8800	1994	812	4632	8894	9460	23824	1124	1691	3150
Clostridioides difficile_A	86	217	589	434	336	215	358	452	543	728	309	299	442	287	423	767	0	0	91
Romboutsia_A weinsteinii	410	457	501	537	475	345	430	889	523	1112	355	293	822	1498	2619	1082	257	228	633
CCUG-7971 spG000499525	0	0	0	0	0	0	0	0	0	0	0	0	0	0	0	0	0	0	0
CCUG-7971 sp017590215	252	367	499	652	418	317	260	446	442	805	248	377	600	624	922	1136	0	142	152
Romboutsia_D lituseburensis	214	233	430	329	336	131	177	318	582	1013	228	447	504	235	1116	1253	0	0	0
Romboutsia_D sp000686145	218	195	260	283	309	121	152	309	696	789	171	122	425	403	893	1152	0	146	188
Intestinibacter bartlettii	1078	1208	2258	1981	976	897	2434	825	3170	622	0	0	674	834	2582	2171	0	0	0
Intestinibacter sp900540355	252	1096	2006	2529	370	259	319	902	1054	1054	304	1182	142	533	1533	455	0	245	824
Asaccharospora irregularis	319	222	432	453	329	83	132	221	536	778	174	108	608	1383	671	1107	0	102	172
Romboutsia_B maritimum	188	134	193	214	585	56	123	508	537	562	192	196	464	309	561	1258	52	135	202
JAGHEK01 sp017889265	161	225	163	168	209	118	71	190	198	208	85	85	124	121	259	352	0	0	55
RUG099 sp017404265	452	381	332	294	3855	0	0	571	0	0	0	0	0	0	0	0	0	0	0
Copromorpha sp015058145	268	0	124	0	616	0	0	117	0	0	0	0	0	0	0	0	0	0	0
Copromorpha sp902763505	182	0	155	151	665	0	0	306	0	0	0	0	0	0	0	0	0	0	0
Copromorpha sp002310095	64	0	0	0	99	0	0	0	0	0	0	0	0	0	0	0	0	0	0
Niameybacter stercoravium	94732	186781	356216	301680	240566	283228	367346	599136	59100	176020	44989	5032	2258	586234	951010	29850	133596	111980	401807
Niameybacter massiliensis	6052	10788	17426	15851	12937	19987	23279	52208	3843	11355	2547	366	163	23611	37488	1187	7364	4716	18523
Niameybacter sp900551325	4062	6438	10924	9695	7509	11539	13893	18986	3606	8020	1501	249	106	20132	29198	1621	5067	3762	14149
Cellulosilyticum lentocellum	1028	2178	6823	5155	3332	3274	4681	6981	811	1630	485	0	0	6456	9396	219	1491	1214	4562
Cellulosilyticum sp017941635	873	1788	3035	3484	1258	2626	2620	4514	623	1384	226	0	0	6751	11335	0	1538	994	4059
Cellulosilyticum sp900556665	426	750	1276	1394	673	1189	1473	1839	268	586	99	0	0	2041	2995	174	630	371	1384
Cellulosilyticum sp017421915	320	601	1357	1204	760	1095	1263	2055	217	601	138	0	0	1562	2465	0	392	327	1284
Cellulosilyticum sp015058045	1084	901	1962	1981	1296	2571	2613	3318	1014	1444	85	0	0	3482	4529	0	1152	795	3373
Cellulosilyticum ruminicola	363	718	1665	1665	673	1062	1205	2089	1008	3521	472	151	65	1553	2492	112	395	421	1409
Cellulosilyticum pullistercoris	263	640	1193	1368	459	692	700	1325	214	365	70	0	0	1383	1788	0	340	362	1125
Cellulosilyticum sp002735925	227	482	1044	985	394	775	789	1168	275	428	74	0	0	1182	1613	0	264	257	838
FMMP01 sp900095725	148	367	645	585	353	421	483	1178	99	230	65	0	0	487	828	0	109	136	398
Epulopiscium_C sp002007315	68	0	78	109	61	0	0	126	149	0	0	0	0	0	0	0	0	0	0
Epulopiscium_C sp001994995	40	79	153	97	61	98	112	248	0	67	0	0	0	0	0	0	0	0	73
Epulopiscium_D sp002007365	83	158	264	237	165	208	193	465	0	130	0	0	0	399	631	0	81	82	288
RGIG5612 sp015057955	774	0	187	149	2583	0	0	671	0	0	0	0	0	0	0	0	0	0	0
RGIG5612 sp017652745	251	0	191	166	1047	0	0	168	0	0	0	0	0	0	0	0	0	0	0
RGIG5612 sp017536965	431	113	387	338	1212	0	0	240	0	0	0	0	0	0	0	0	0	0	0
RGIG5612 sp017510065	584	124	875	594	7428	0	0	1284	0	0	0	0	0	0	0	0	0	0	0
Blautia_A sp905209435	1225	1084	1176	948	2180	1229	2515	665	2853	0	440	0	0	1082	565	0	2102	1676	1478
Anaerobutyricum sp904502145	83	0	0	0	2240	0	0	0	0	0	0	0	0	0	0	0	0	0	0
Scybalomonas excrementigallinarum	192	153	184	217	174	131	224	327	418	135	106	0	0	184	339	367	86	97	188
Dorea_B phocaeensis	3397	8694	17080	17946	825	1434	2325	1267	9131	4144	950	0	178	1137	13662	3159	1984	1578	6039
JAHALF01 sp018371275	4218	76	81	60	51	61	63	150	0	0	0	0	0	0	0	0	0	0	0
JAAZLH01 sp012799415	129	57	113	111	0	0	0	122	0	0	0	0	0	0	0	0	0	0	0
Limivicinus sp900317375	1387	0	2909	1240	9942	0	0	1064	0	0	0	0	0	0	0	0	0	0	0
Limivicinus sp017652685	125	0	320	166	209	0	0	0	0	0	0	0	0	0	0	0	0	0	0
RUG12519 sp902798695	184	0	0	0	1617	0	0	343	0	0	0	0	0	0	0	0	0	0	0
GCA-900199385 sp017652125	211	259	2848	2101	11232	0	0	977	0	0	0	0	0	0	0	0	0	0	0
GCA-900199385 sp017404985	205	0	0	0	4467	0	0	0	0	0	0	0	0	0	0	0	0	0	0
GCA-900199385 sp902764875	165	439	564	442	944	0	0	0	0	0	0	0	0	0	0	0	0	0	0
GCA-900199385 sp900315315	0	0	0	0	0	0	0	0	0	0	0	0	0	0	0	0	0	0	0
BX21 sp014385195	260	216	0	0	268	0	0	289	0	0	0	0	0	303	0	0	0	0	0
Sedimentibacter sp002435835	66	0	0	0	0	0	0	175	204	0	0	0	0	0	0	0	0	0	0
Proteiniborus ethanoligenes	136	0	0	0	163	0	0	140	0	0	0	0	0	346	0	0	0	0	0
CAG-269 sp900753165	1088	1401	3292	2912	489	3106	2014	986	1523	1257	689	0	0	0	0	1559	0	0	1672
Nocardioides sp014127485	75914	0	0	0	0	0	0	0	0	0	0	0	0	0	0	0	0	0	0
Nocardioides sp011420305	97935	0	0	0	219	0	0	0	0	0	0	0	0	0	0	0	0	0	0
Nocardioides sp014265965	57025	0	0	0	634	0	0	0	0	0	113	343	157	0	403	460	0	0	0
Nocardioides sp013177455	11457	0	0	0	0	0	0	0	0	0	0	0	0	0	0	0	0	0	0
Nocardioides houyundeii	5084	0	0	0	0	0	0	0	0	0	49	83	0	0	0	65	0	0	0
Nocardioides sp016462705	4924	0	0	0	0	0	0	0	0	0	62	0	69	0	90	134	0	0	0
Nocardioides sp013624415	3796	0	0	0	0	0	0	0	0	0	0	72	0	0	0	75	0	0	0
Nocardioides rubriscoriae	7926	0	0	0	0	0	0	0	0	0	0	148	0	0	0	0	0	0	0
Nocardioides halotolerans	4754	0	0	0	0	0	0	0	0	0	0	0	0	0	0	0	0	0	0
Nocardioides anomalus	4969	0	0	0	0	0	0	0	0	0	0	0	0	0	0	0	0	0	0
Nocardioides szechwanensis	5033	0	0	0	0	0	0	0	0	0	93	139	98	0	0	233	0	0	0
Nocardioides sp009557055	10156	0	0	0	0	0	0	0	0	0	0	0	0	0	0	0	0	0	0
Nocardioides plantarum	4749	0	0	0	0	0	0	0	0	0	0	120	0	0	0	186	0	0	0
Nocardioides sp015024225	2225	0	0	0	0	0	0	0	0	0	0	0	0	0	0	492	0	0	0
Nocardioides lianchengensis	2083	0	0	0	0	0	0	0	0	0	0	0	0	0	0	0	0	0	0
Nocardioides litoris	3002	0	0	0	0	0	0	0	0	0	0	0	0	0	0	0	0	0	0
Nocardioides sp018388425	2140	0	0	0	0	0	0	0	0	0	0	0	0	0	0	0	0	0	0
Nocardioides sp004522095	2714	0	0	0	0	0	0	0	0	0	0	0	0	0	0	133	0	0	0
Nocardioides allogilvus	2534	0	0	0	0	0	0	0	0	0	181	392	177	0	176	442	0	0	0
Nocardioides sp009823805	2175	0	0	0	0	0	0	0	0	0	0	0	0	0	0	0	0	0	0
Nocardioides cavernae	2382	0	0	0	0	0	0	0	2304	755	543	1515	3479	0	1900	9021	662	0	105
Nocardioides sp004137345	2598	0	0	0	0	0	0	0	0	0	163	560	210	0	405	1057	0	0	0
Nocardioides sp003710085	1306	0	0	0	0	0	0	0	0	0	0	0	0	0	0	0	0	0	0
Nocardioides sp006007965	1513	0	0	0	0	0	0	0	0	0	0	168	0	0	0	0	0	0	0
Nocardioides terrigena	1581	0	0	0	0	0	0	0	385	181	129	484	782	0	252	1055	0	0	0
Nocardioides sp004522105	1647	0	0	0	0	0	0	0	0	0	0	0	0	0	0	361	0	0	0
Nocardioides sp017872795	1263	0	0	0	0	0	0	0	143	0	102	510	137	0	307	434	0	0	0
Nocardioides sp002117935	0	0	0	0	0	0	0	0	0	0	0	0	0	0	0	0	0	0	0
Nocardioides islandensis	1086	0	0	0	0	0	0	0	0	0	0	0	86	0	0	95	0	0	0
Nocardioides sp013155365	1909	0	0	0	0	0	0	0	0	0	0	0	0	0	0	0	0	0	0
Nocardioides sp016924665	1454	0	0	0	0	0	0	0	0	0	0	0	0	0	0	0	0	0	0
Nocardioides dongxiaopingii	843	0	0	0	0	0	0	0	0	0	0	0	111	0	0	1191	0	0	0
Nocardioides glacieisoli	1890	0	0	0	0	0	0	0	1111	271	959	980	1135	0	1240	2697	0	0	245
Nocardioides sp001425175	1134	0	0	0	0	0	0	0	0	0	0	0	0	0	0	0	0	0	0
Nocardioides alpinus	0	0	0	0	0	0	0	0	0	0	0	1100	0	0	0	0	0	0	0
Nocardioides ginsengisegetis	958	0	0	0	0	0	0	0	0	0	0	0	0	0	0	0	0	0	0
Nocardioides soli	998	0	0	0	0	0	0	0	0	0	0	0	0	0	0	0	0	0	0
Nocardioides sp000620645	912	0	0	0	0	0	0	0	0	0	0	0	0	0	0	0	0	0	0
Nocardioides psychrotolerans	681	0	0	0	0	0	0	0	0	0	0	0	0	0	0	0	0	0	0
Nocardioides luti	1474	0	0	0	0	0	0	0	0	0	0	0	0	0	0	0	0	0	0
Nocardioides currus	995	0	0	0	0	0	0	0	0	0	74	137	0	0	0	360	0	0	0
Nocardioides ferulae	1071	0	0	0	0	0	0	0	0	0	0	0	0	0	0	0	0	0	0
Nocardioides sp000620705	1013	0	0	0	0	0	0	0	0	0	0	0	0	0	0	0	0	0	0
Nocardioides sp002698575	1084	0	0	0	0	0	0	0	0	0	0	0	0	0	0	0	0	0	0
Nocardioides sp000015265	927	0	0	0	0	0	0	0	0	0	0	0	0	0	0	0	0	0	0
Nocardioides kribbensis	667	0	0	0	0	0	0	0	0	0	122	117	0	0	0	0	0	0	0
Nocardioides agariphilus	623	0	0	0	0	0	0	0	0	7544	0	0	0	0	0	133	0	0	0
Nocardioides immobilis	548	0	0	0	0	0	0	0	0	0	0	0	0	0	0	115	0	0	0
Nocardioides silvaticus	865	0	0	0	0	0	0	0	0	0	0	0	0	0	0	0	0	0	0
Nocardioides solisilvae	969	0	0	0	0	0	0	0	0	0	0	131	0	0	0	219	0	0	0
Nocardioides sp013778305	813	0	0	0	0	0	0	0	0	0	0	0	0	0	0	0	0	0	0
Nocardioides ungokensis	786	0	0	0	0	0	0	0	0	0	0	0	0	0	0	0	0	0	0
Nocardioides euryhalodurans	677	0	0	0	0	0	0	0	125	0	0	108	128	0	0	144	0	0	0
Nocardioides sp016735675	949	0	0	0	0	0	0	0	0	0	145	314	150	0	233	671	0	0	0
Nocardioides marinus	1088	0	0	0	0	0	0	0	0	0	0	165	0	0	0	0	0	0	0
Nocardioides sp002729525	952	0	0	0	0	0	0	0	0	0	0	0	0	0	0	0	0	0	0
Nocardioides sp001429625	770	0	0	0	0	0	0	0	0	0	0	203	124	0	0	170	0	0	0
Nocardioides piscis	820	0	0	0	0	0	0	0	290	155	442	3043	455	0	489	870	0	185	0
Nocardioides pelophilus	753	0	0	0	0	0	0	0	0	0	0	0	0	0	0	0	0	0	0
Nocardioides guangzhouensis	643	0	0	0	0	0	0	0	0	0	0	0	0	0	0	0	0	0	0
Nocardioides dokdonensis	882	0	0	0	0	0	0	0	372	0	0	0	0	0	184	163	0	0	0
Nocardioides sp009702305	448	0	0	0	0	0	0	0	0	0	0	0	0	0	0	0	0	0	0
Nocardioides sp001627335	2347	0	0	0	0	0	0	0	0	0	0	197	0	0	0	0	0	0	0
Nocardioides jejuensis	501	0	0	0	0	0	0	0	0	0	0	0	0	0	0	0	0	0	0
Nocardioides panaciterrulae	777	0	0	0	0	0	0	0	0	0	0	0	0	0	0	0	0	0	0
Nocardioides sp001425025	675	0	0	0	0	0	0	0	0	134	515	570	287	0	354	522	0	0	150
Nocardioides sp902805885	596	0	0	0	0	0	0	0	0	0	0	118	0	0	0	0	0	0	0
Nocardioides sp013155335	658	0	0	0	0	0	0	0	369	197	401	1602	800	0	1194	1198	0	0	0
Nocardioides sp902805925	2630	0	0	0	0	0	0	0	0	0	0	0	0	0	0	0	0	0	0
Nocardioides sp013155375	634	0	0	0	0	0	0	0	0	0	122	467	210	0	284	536	0	0	0
Nocardioides gansuensis	470	0	0	0	0	0	0	0	0	0	0	190	0	0	0	133	0	0	0
Nocardioides sp011250565	1159	0	0	0	0	0	0	0	0	0	0	0	0	0	0	0	0	0	0
Nocardioides sp014842875	503	0	0	0	0	0	0	0	0	0	0	0	0	0	0	0	0	0	0
Nocardioides speluncae	316	0	0	0	0	0	0	0	0	0	0	0	0	0	0	0	0	0	0
Nocardioides sp013815725	521	0	0	0	0	0	0	0	0	0	0	0	0	0	0	0	0	0	0
Nocardioides deserti	0	0	0	0	0	0	0	0	0	0	0	0	0	0	0	0	0	0	0
Nocardioides cynanchi	331	0	0	0	0	0	0	0	0	0	0	0	0	0	0	0	0	0	0
Nocardioides marinisabuli	566	0	0	0	0	0	0	0	0	0	0	0	0	0	0	0	0	0	0
Nocardioides sp017916455	305	0	0	0	0	0	0	0	0	0	0	185	64	0	60	164	0	0	0
Nocardioides sp003600895	342	0	0	0	0	0	0	0	0	0	0	0	0	0	0	0	0	0	0
Nocardioides salarius	773	0	0	0	0	0	0	0	0	0	0	0	0	0	0	0	0	0	0
Nocardioides sp009701885	820	0	0	0	0	0	0	0	0	0	315	1580	0	0	0	0	0	0	0
Nocardioides sp001426745	570	0	0	0	0	0	0	0	0	0	0	163	0	0	0	0	0	0	0
Nocardioides alkalitolerans	417	0	0	0	0	0	0	0	0	0	0	0	0	0	0	0	0	0	0
Nocardioides jensenii	406	0	0	0	0	0	0	0	0	0	0	0	0	0	0	0	0	0	0
Nocardioides antri	428	0	0	0	0	0	0	0	0	0	0	66	0	0	0	0	0	0	0
Nocardioides sp017916425	485	0	0	0	0	0	0	0	0	0	0	236	0	0	0	216	0	0	0
Nocardioides eburneiflavus	523	0	0	0	0	0	0	0	0	0	175	540	176	0	208	454	0	0	0
Nocardioides stalactiti	355	0	0	0	0	0	0	0	0	0	0	0	0	0	0	0	0	0	0
Nocardioides aquaticus	506	0	0	0	0	0	0	0	0	0	0	0	0	0	0	0	0	0	0
Nocardioides daedukensis	317	0	0	0	0	0	0	0	0	0	60	458	0	0	0	68	0	0	0
Nocardioides sp003053885	386	0	0	0	0	0	0	0	0	0	0	0	0	0	0	0	0	0	0
Nocardioides sp008373755	363	0	0	0	0	0	0	0	0	0	0	0	0	0	0	0	0	0	0
Nocardioides sediminis	468	0	0	0	0	0	0	0	0	0	0	207	0	0	0	168	0	0	0
Nocardioides hwasunensis	415	0	0	0	0	0	0	0	0	0	0	195	0	0	144	240	0	0	0
Nocardioides sp014873835	346	0	0	0	0	0	0	0	0	0	0	0	0	0	0	0	0	0	0
Nocardioides perillae	594	0	0	0	0	0	0	0	0	0	0	131	0	0	0	0	0	0	0
Nocardioides terrae	363	0	0	0	0	0	0	0	0	0	0	0	0	0	0	0	0	0	0
Nocardioides thalensis	371	0	0	0	0	0	0	0	0	0	0	0	0	0	0	0	0	0	0
Nocardioides sp017310035	1762	0	0	0	0	0	0	0	1248	2658	6154	28858	3215	0	3758	5014	0	884	1538
Nocardioides simplex	183	0	0	0	0	0	0	0	0	0	0	0	0	0	0	0	0	0	0
Nocardioides cavernae_A	444	0	0	0	0	0	0	0	0	0	84	229	127	0	156	466	0	0	0
Nocardioides gilvus	219	0	0	0	0	0	0	0	136	0	562	464	80	0	0	113	0	0	0
Nocardioides sp001428125	532	0	0	0	0	0	0	0	0	0	0	466	0	0	0	305	0	0	0
Nocardioides zeae	303	0	0	0	0	0	0	0	0	0	0	0	0	0	0	0	0	0	0
Nocardioides sp004919105	357	0	0	0	0	0	0	0	0	0	0	0	0	0	0	0	0	0	0
Nocardioides sp000519005	426	0	0	0	0	0	0	0	0	0	0	0	0	0	0	0	0	0	0
Nocardioides phosphati	489	0	0	0	0	0	0	0	0	0	0	0	0	0	0	0	0	0	0
[truncated: 6,167 more rows]
